# Supplementary material for: Di-μ-chlorido-bis­({9-[(2,6-diisopropyl­phen­yl)imino­meth­yl]anthracen-1-yl}palladium(II))
Source: Acta Crystallogr Sect E Struct Rep Online. 2008 Apr 23;64(Pt 5):m688. doi: 10.1107/S1600536808010301 (PMC2961217; doi:10.1107/S1600536808010301)
Supplement: Supplementary file 1 [file e-64-0m688-sup1.cif]

##############################################################################
###                                                                        ###
###        Electronic paper (Acta Crystallographica Section E)             ###
###                                                                        ###
##############################################################################
#                                                                            #
# This CIF contains the data in a paper accepted for publication in Acta     #
# Crystallographica Section E. It conforms to the requirements of Notes      #
# for Authors for Section E, and has been peer reviewed under the auspices   #
# of the IUCr Commission on Journals.                                        #
#                                                                            #
# Full details of the Crystallographic Information File format               #
# are given in the paper "The Crystallographic Information File (CIF):       #
# a New Standard Archive File for Crystallography" by S. R. Hall, F. H.      #
# Allen and I. D. Brown [Acta Cryst. (1991), A47, 655-685].                  #
#                                                                            #
# The current version of the core CIF dictionary is obtainable from          #
# ftp://ftp.iucr.org/pub/cif_core.dic. The current version number is 2.4.    #
#                                                                            #
# Software is freely available for graphical display of the structure(s) in  #
# this CIF.  For information consult the CIF home page http://www.iucr.org/  #
# cif/home.html                                                              #
#                                                                            #
# This file may be used for bona fide research purposes within the           #
# scientific community so long as proper attribution is given to the journal # 
# article from which it was obtained.                                        #
#                                                                            #
##############################################################################
                                             
data_I
_audit_creation_method     SHELXL-97
_chemical_name_systematic
;
Di-\m-chlorido-bis({9-[(2,6-diisopropylphenyl)iminomethyl]anthracen-1-
yl}palladium(II))
;
_chemical_name_common     ?
_chemical_formula_moiety     'C54 H52 Cl2 N2 Pd2'
_chemical_formula_sum     'C54 H52 Cl2 N2 Pd2'
_chemical_formula_iupac     '[Pd2 Cl2 (C27 H26 N)2]'
_chemical_formula_weight     1012.68
_chemical_melting_point     ?
_symmetry_cell_setting     Monoclinic
_symmetry_space_group_name_H-M     'P 21/n'
loop_
    _symmetry_equiv_pos_as_xyz
    'x, y, z'
    '-x+1/2, y+1/2, -z+1/2'
    '-x, -y, -z'
    'x-1/2, -y-1/2, z-1/2'
_cell_length_a     12.3002(4)
_cell_length_b     12.9836(4)
_cell_length_c     15.4558(5)
_cell_angle_alpha     90.00
_cell_angle_beta     110.364(2)
_cell_angle_gamma     90.00
_cell_volume     2314.04(13)
_cell_formula_units_Z     2
_cell_measurement_reflns_used     2187
_cell_measurement_theta_min     2.36
_cell_measurement_theta_max     18.80
_cell_measurement_temperature     298(2)
_exptl_crystal_description     block
_exptl_crystal_colour     orange
_exptl_crystal_size_max     0.20
_exptl_crystal_size_mid     0.18
_exptl_crystal_size_min     0.15
_exptl_crystal_density_diffrn     1.453
_exptl_crystal_density_meas     ?
_exptl_crystal_density_method     'not measured'
_exptl_crystal_F_000     1032
_exptl_absorpt_coefficient_mu     0.931
_exptl_absorpt_correction_type     multi-scan
_exptl_absorpt_process_details     '(SADABS; Sheldrick, 1996)'
_exptl_absorpt_correction_T_min     0.8357
_exptl_absorpt_correction_T_max     0.8730
_exptl_special_details
;
;
_diffrn_ambient_temperature     298(2)
_diffrn_radiation_type     MoK\a
_diffrn_radiation_wavelength     0.71073
_diffrn_radiation_source     'fine-focus sealed tube'
_diffrn_radiation_monochromator     graphite
_diffrn_measurement_device_type     'Bruker SMART APEXII'
_diffrn_measurement_method     '\f and \w'
_diffrn_detector_area_resol_mean     ?
_diffrn_reflns_number     27723
_diffrn_reflns_av_R_equivalents     0.1012
_diffrn_reflns_av_sigmaI/netI     0.1128
_diffrn_reflns_theta_min     1.83
_diffrn_reflns_theta_max     27.53
_diffrn_reflns_theta_full     27.53
_diffrn_measured_fraction_theta_max     0.998
_diffrn_measured_fraction_theta_full     0.998
_diffrn_reflns_limit_h_min     -16
_diffrn_reflns_limit_h_max     14
_diffrn_reflns_limit_k_min     -16
_diffrn_reflns_limit_k_max     16
_diffrn_reflns_limit_l_min     -19
_diffrn_reflns_limit_l_max     20
_diffrn_standards_number     ?
_diffrn_standards_interval_count     ?
_diffrn_standards_interval_time     ?
_diffrn_standards_decay_%     ?
_refine_special_details
;
;
_reflns_number_total     5320
_reflns_number_gt     2428
_reflns_threshold_expression     I>2\s(I)
_refine_ls_structure_factor_coef     Fsqd
_refine_ls_matrix_type     full
_refine_ls_R_factor_all     0.1542
_refine_ls_R_factor_gt     0.0497
_refine_ls_wR_factor_gt     0.0960
_refine_ls_wR_factor_ref     0.1308
_refine_ls_goodness_of_fit_ref     0.939
_refine_ls_restrained_S_all     0.939
_refine_ls_number_reflns     5320
_refine_ls_number_parameters     271
_refine_ls_number_restraints     0
_refine_ls_hydrogen_treatment     constr
_refine_ls_weighting_scheme     calc
_refine_ls_weighting_details
                 'calc w=1/[\s^2^(Fo^2^)+(0.0537P)^2^] where P=(Fo^2^+2Fc^2^)/3'
_atom_sites_solution_hydrogens     geom
_atom_sites_solution_primary     direct
_atom_sites_solution_secondary     difmap
_refine_ls_shift/su_max     0.000
_refine_ls_shift/su_mean     0.000
_refine_diff_density_max     0.580
_refine_diff_density_min     -0.538
_refine_ls_extinction_method     none
_refine_ls_extinction_coef     ?
loop_
    _atom_type_symbol
    _atom_type_description
    _atom_type_scat_dispersion_real
    _atom_type_scat_dispersion_imag
    _atom_type_scat_source
    'C' 'C' 0.0033 0.0016
                         'International Tables Vol C Tables 4.2.6.8 and 6.1.1.4'
    'H' 'H' 0.0000 0.0000
                         'International Tables Vol C Tables 4.2.6.8 and 6.1.1.4'
    'Cl' 'Cl' 0.1484 0.1585
                         'International Tables Vol C Tables 4.2.6.8 and 6.1.1.4'
    'Pd' 'Pd' -0.9988 1.0072
                         'International Tables Vol C Tables 4.2.6.8 and 6.1.1.4'
    'N' 'N' 0.0061 0.0033
                         'International Tables Vol C Tables 4.2.6.8 and 6.1.1.4'
_computing_data_collection     'SMART (Bruker, 1997)'
_computing_cell_refinement     'SMART (Bruker, 1997)'
_computing_data_reduction     'SAINT (Bruker, 1997)'
_computing_structure_solution     'SHELXS97 (Sheldrick, 2008)'
_computing_structure_refinement     'SHELXL97 (Sheldrick, 2008)'
_computing_molecular_graphics     'SHELXTL (Sheldrick, 2008)'
_computing_publication_material     'SHELXTL (Sheldrick, 2008)'
loop_
    _atom_site_type_symbol
    _atom_site_label
    _atom_site_fract_x
    _atom_site_fract_y
    _atom_site_fract_z
    _atom_site_U_iso_or_equiv
    _atom_site_adp_type
    _atom_site_calc_flag
    _atom_site_refinement_flags
    _atom_site_occupancy
    _atom_site_disorder_assembly
    _atom_site_disorder_group
    Pd Pd1 0.40636(3) 0.49507(3) 0.06810(3) 0.04914(17) Uani d . 1 . .
    C C27 0.1926(4) 0.4388(4) 0.1521(3) 0.0411(13) Uani d . 1 . .
    Cl Cl3 0.57537(14) 0.40623(14) 0.05309(12) 0.0827(6) Uani d . 1 . .
    N N1 0.3915(3) 0.3993(3) 0.1645(3) 0.0395(10) Uani d . 1 . .
    C C26 0.3002(4) 0.3840(4) 0.1860(3) 0.0426(13) Uani d . 1 . .
    H H26A 0.3049 0.3316 0.2282 0.051 Uiso calc R 1 . .
    C C25 0.0810(4) 0.5956(4) 0.0888(4) 0.0485(14) Uani d . 1 . .
    C C24 0.1851(4) 0.5348(4) 0.1064(3) 0.0400(13) Uani d . 1 . .
    C C23 0.2731(4) 0.5759(4) 0.0773(3) 0.0466(14) Uani d . 1 . .
    C C22 0.0973(4) 0.4010(4) 0.1764(4) 0.0496(14) Uani d . 1 . .
    C C21 0.5028(4) 0.2374(4) 0.1872(3) 0.0429(13) Uani d . 1 . .
    C C20 0.1011(5) 0.3082(5) 0.2267(4) 0.0666(18) Uani d . 1 . .
    H H20A 0.1682 0.2684 0.2455 0.080 Uiso calc R 1 . .
    C C19 0.5995(5) 0.1817(4) 0.2388(4) 0.0545(16) Uani d . 1 . .
    H H19A 0.6084 0.1145 0.2217 0.065 Uiso calc R 1 . .
    C C18 -0.0089(5) 0.4584(5) 0.1491(4) 0.0492(14) Uani d . 1 . .
    C C17 0.5775(4) 0.3840(4) 0.2893(4) 0.0447(13) Uani d . 1 . .
    C C16 0.4925(4) 0.3376(4) 0.2149(3) 0.0414(13) Uani d . 1 . .
    C C15 0.5675(5) 0.4939(4) 0.3150(4) 0.0560(15) Uani d . 1 . .
    H H15A 0.5160 0.5288 0.2597 0.067 Uiso calc R 1 . .
    C C14 -0.0114(5) 0.5520(5) 0.1076(4) 0.0573(16) Uani d . 1 . .
    H H14A -0.0803 0.5892 0.0907 0.069 Uiso calc R 1 . .
    C C13 0.6832(5) 0.2241(5) 0.3152(4) 0.0572(16) Uani d . 1 . .
    H H13A 0.7471 0.1854 0.3500 0.069 Uiso calc R 1 . .
    C C12 0.2641(5) 0.6770(5) 0.0496(4) 0.0666(18) Uani d . 1 . .
    H H12A 0.3250 0.7058 0.0353 0.080 Uiso calc R 1 . .
    C C11 0.0777(6) 0.6980(5) 0.0583(4) 0.0668(18) Uani d . 1 . .
    H H11A 0.0115 0.7372 0.0498 0.080 Uiso calc R 1 . .
    C C10 0.1665(6) 0.7400(5) 0.0415(5) 0.077(2) Uani d . 1 . .
    H H10A 0.1651 0.8090 0.0249 0.092 Uiso calc R 1 . .
    C C9 0.6706(5) 0.3239(5) 0.3391(4) 0.0572(16) Uani d . 1 . .
    H H9A 0.7269 0.3521 0.3907 0.069 Uiso calc R 1 . .
    C C8 0.4119(5) 0.1866(4) 0.1027(4) 0.0578(16) Uani d . 1 . .
    H H8A 0.3638 0.2416 0.0650 0.069 Uiso calc R 1 . .
    C C7 -0.1044(5) 0.4211(5) 0.1699(5) 0.0684(19) Uani d . 1 . .
    H H7A -0.1740 0.4571 0.1494 0.082 Uiso calc R 1 . .
    C C6 0.0057(5) 0.2770(5) 0.2479(5) 0.081(2) Uani d . 1 . .
    H H6A 0.0096 0.2172 0.2819 0.097 Uiso calc R 1 . .
    C C5 -0.0964(6) 0.3348(6) 0.2185(6) 0.087(2) Uani d . 1 . .
    H H5A -0.1599 0.3128 0.2331 0.105 Uiso calc R 1 . .
    C C4 0.3321(5) 0.1145(5) 0.1306(5) 0.095(2) Uani d . 1 . .
    H H4A 0.2759 0.0854 0.0763 0.142 Uiso calc R 1 . .
    H H4B 0.2931 0.1525 0.1645 0.142 Uiso calc R 1 . .
    H H4C 0.3771 0.0603 0.1687 0.142 Uiso calc R 1 . .
    C C3 0.5130(7) 0.5030(5) 0.3888(5) 0.101(2) Uani d . 1 . .
    H H3A 0.4396 0.4681 0.3688 0.152 Uiso calc R 1 . .
    H H3B 0.5015 0.5744 0.3994 0.152 Uiso calc R 1 . .
    H H3C 0.5633 0.4723 0.4450 0.152 Uiso calc R 1 . .
    C C2 0.4703(6) 0.1313(6) 0.0437(5) 0.103(3) Uani d . 1 . .
    H H2A 0.5176 0.1792 0.0252 0.154 Uiso calc R 1 . .
    H H2B 0.4122 0.1033 -0.0102 0.154 Uiso calc R 1 . .
    H H2C 0.5180 0.0766 0.0787 0.154 Uiso calc R 1 . .
    C C1 0.6817(6) 0.5514(5) 0.3466(5) 0.095(2) Uani d . 1 . .
    H H1A 0.7167 0.5465 0.3001 0.143 Uiso calc R 1 . .
    H H1B 0.7326 0.5217 0.4030 0.143 Uiso calc R 1 . .
    H H1C 0.6682 0.6225 0.3567 0.143 Uiso calc R 1 . .
loop_
    _atom_site_aniso_label
    _atom_site_aniso_U_11
    _atom_site_aniso_U_22
    _atom_site_aniso_U_33
    _atom_site_aniso_U_12
    _atom_site_aniso_U_13
    _atom_site_aniso_U_23
    Pd1 0.0378(2) 0.0662(3) 0.0482(3) 0.0092(2) 0.02099(18) 0.0192(2)
    C27 0.040(3) 0.051(4) 0.037(3) 0.002(3) 0.018(3) -0.004(3)
    Cl3 0.0636(10) 0.1143(14) 0.0903(13) 0.0401(10) 0.0520(10) 0.0621(11)
    N1 0.034(2) 0.043(3) 0.042(3) 0.0013(19) 0.014(2) 0.007(2)
    C26 0.038(3) 0.043(3) 0.049(3) 0.003(2) 0.017(3) 0.010(3)
    C25 0.043(3) 0.060(4) 0.044(3) 0.004(3) 0.018(3) -0.004(3)
    C24 0.037(3) 0.053(4) 0.033(3) 0.003(2) 0.016(2) -0.003(2)
    C23 0.051(3) 0.045(4) 0.044(3) 0.006(3) 0.016(3) 0.007(3)
    C22 0.045(3) 0.056(4) 0.053(4) 0.001(3) 0.022(3) -0.002(3)
    C21 0.039(3) 0.059(4) 0.036(3) 0.005(3) 0.020(3) 0.010(3)
    C20 0.045(4) 0.068(4) 0.088(5) -0.004(3) 0.026(3) 0.009(4)
    C19 0.048(4) 0.049(4) 0.074(5) 0.010(3) 0.031(3) 0.012(3)
    C18 0.043(3) 0.059(4) 0.050(4) 0.006(3) 0.021(3) -0.005(3)
    C17 0.038(3) 0.060(4) 0.038(3) -0.005(3) 0.015(3) 0.010(3)
    C16 0.035(3) 0.058(4) 0.038(3) 0.007(3) 0.022(3) 0.016(3)
    C15 0.056(3) 0.057(4) 0.050(3) -0.008(3) 0.012(3) -0.002(3)
    C14 0.052(4) 0.070(4) 0.051(4) 0.015(3) 0.020(3) -0.008(3)
    C13 0.043(3) 0.067(4) 0.059(4) 0.004(3) 0.014(3) 0.022(3)
    C12 0.071(4) 0.074(5) 0.064(4) 0.009(4) 0.036(4) 0.013(4)
    C11 0.081(5) 0.062(4) 0.070(5) 0.024(4) 0.042(4) 0.007(4)
    C10 0.102(6) 0.052(4) 0.090(5) 0.021(4) 0.051(5) 0.023(4)
    C9 0.049(4) 0.071(5) 0.045(4) -0.010(3) 0.009(3) 0.010(3)
    C8 0.055(4) 0.055(4) 0.057(4) 0.004(3) 0.012(3) -0.003(3)
    C7 0.044(4) 0.079(5) 0.089(5) -0.001(3) 0.033(4) -0.024(4)
    C6 0.065(4) 0.077(5) 0.109(6) -0.013(4) 0.041(4) 0.014(4)
    C5 0.052(4) 0.091(6) 0.139(7) -0.011(4) 0.058(5) -0.012(5)
    C4 0.068(5) 0.108(6) 0.096(6) -0.031(4) 0.013(4) -0.006(5)
    C3 0.130(7) 0.079(5) 0.116(6) -0.017(5) 0.070(6) -0.033(5)
    C2 0.079(5) 0.122(7) 0.097(6) 0.011(4) 0.018(5) -0.048(5)
    C1 0.085(6) 0.072(5) 0.124(7) -0.022(4) 0.030(5) -0.003(5)
_geom_special_details
;
All e.s.d.'s (except the e.s.d. in the dihedral angle between two l.s. planes)
are estimated using the full covariance matrix. The cell e.s.d.'s are taken
into account individually in the estimation of e.s.d.'s in distances, angles
and torsion angles; correlations between e.s.d.'s in cell parameters are only
used when they are defined by crystal symmetry. An approximate (isotropic)
treatment of cell e.s.d.'s is used for estimating e.s.d.'s involving l.s.
planes.
;
loop_
    _geom_bond_atom_site_label_1
    _geom_bond_atom_site_label_2
    _geom_bond_site_symmetry_2
    _geom_bond_distance
    _geom_bond_publ_flag
    Pd1 C23 . 1.992(5) ?
    Pd1 N1 . 1.997(4) ?
    Pd1 Cl3 3_665 2.3440(15) ?
    Pd1 Cl3 . 2.4580(15) ?
    C27 C24 . 1.420(7) ?
    C27 C22 . 1.436(7) ?
    C27 C26 . 1.431(6) ?
    Cl3 Pd1 3_665 2.3440(15) ?
    N1 C26 . 1.292(6) ?
    N1 C16 . 1.456(6) ?
    C26 H26A . 0.9300 ?
    C25 C11 . 1.405(7) ?
    C25 C14 . 1.388(7) ?
    C25 C24 . 1.448(7) ?
    C24 C23 . 1.413(7) ?
    C23 C12 . 1.374(7) ?
    C22 C20 . 1.426(7) ?
    C22 C18 . 1.434(7) ?
    C21 C16 . 1.388(7) ?
    C21 C19 . 1.383(7) ?
    C21 C8 . 1.542(7) ?
    C20 C6 . 1.384(7) ?
    C20 H20A . 0.9300 ?
    C19 C13 . 1.383(7) ?
    C19 H19A . 0.9300 ?
    C18 C14 . 1.370(7) ?
    C18 C7 . 1.407(8) ?
    C17 C9 . 1.378(7) ?
    C17 C16 . 1.394(7) ?
    C17 C15 . 1.498(7) ?
    C15 C1 . 1.514(7) ?
    C15 C3 . 1.516(8) ?
    C15 H15A . 0.9800 ?
    C14 H14A . 0.9300 ?
    C13 C9 . 1.370(7) ?
    C13 H13A . 0.9300 ?
    C12 C10 . 1.421(8) ?
    C12 H12A . 0.9300 ?
    C11 C10 . 1.326(8) ?
    C11 H11A . 0.9300 ?
    C10 H10A . 0.9300 ?
    C9 H9A . 0.9300 ?
    C8 C2 . 1.523(8) ?
    C8 C4 . 1.522(8) ?
    C8 H8A . 0.9800 ?
    C7 C5 . 1.333(8) ?
    C7 H7A . 0.9300 ?
    C6 C5 . 1.396(8) ?
    C6 H6A . 0.9300 ?
    C5 H5A . 0.9300 ?
    C4 H4A . 0.9600 ?
    C4 H4B . 0.9600 ?
    C4 H4C . 0.9600 ?
    C3 H3A . 0.9600 ?
    C3 H3B . 0.9600 ?
    C3 H3C . 0.9600 ?
    C2 H2A . 0.9600 ?
    C2 H2B . 0.9600 ?
    C2 H2C . 0.9600 ?
    C1 H1A . 0.9600 ?
    C1 H1B . 0.9600 ?
    C1 H1C . 0.9600 ?
loop_
    _geom_angle_atom_site_label_1
    _geom_angle_atom_site_label_2
    _geom_angle_atom_site_label_3
    _geom_angle_site_symmetry_1
    _geom_angle_site_symmetry_3
    _geom_angle
    _geom_angle_publ_flag
    C23 Pd1 N1 . . 89.05(19) ?
    C23 Pd1 Cl3 . 3_665 94.53(16) ?
    N1 Pd1 Cl3 . 3_665 174.64(12) ?
    C23 Pd1 Cl3 . . 176.05(17) ?
    N1 Pd1 Cl3 . . 94.50(12) ?
    Cl3 Pd1 Cl3 3_665 . 82.05(5) ?
    C24 C27 C22 . . 120.8(5) ?
    C24 C27 C26 . . 120.7(4) ?
    C22 C27 C26 . . 118.0(5) ?
    Pd1 Cl3 Pd1 3_665 . 97.95(5) ?
    C26 N1 C16 . . 115.7(4) ?
    C26 N1 Pd1 . . 127.0(3) ?
    C16 N1 Pd1 . . 117.3(3) ?
    N1 C26 C27 . . 127.2(5) ?
    N1 C26 H26A . . 116.4 ?
    C27 C26 H26A . . 116.4 ?
    C11 C25 C14 . . 121.7(6) ?
    C11 C25 C24 . . 119.9(5) ?
    C14 C25 C24 . . 118.3(5) ?
    C27 C24 C23 . . 124.4(5) ?
    C27 C24 C25 . . 118.2(5) ?
    C23 C24 C25 . . 117.4(5) ?
    C12 C23 C24 . . 118.2(5) ?
    C12 C23 Pd1 . . 117.4(4) ?
    C24 C23 Pd1 . . 124.4(4) ?
    C27 C22 C20 . . 123.8(5) ?
    C27 C22 C18 . . 119.3(5) ?
    C20 C22 C18 . . 116.9(5) ?
    C16 C21 C19 . . 117.7(5) ?
    C16 C21 C8 . . 123.0(5) ?
    C19 C21 C8 . . 119.2(5) ?
    C6 C20 C22 . . 120.4(6) ?
    C6 C20 H20A . . 119.8 ?
    C22 C20 H20A . . 119.8 ?
    C13 C19 C21 . . 121.3(5) ?
    C13 C19 H19A . . 119.4 ?
    C21 C19 H19A . . 119.4 ?
    C14 C18 C7 . . 121.9(6) ?
    C14 C18 C22 . . 117.9(5) ?
    C7 C18 C22 . . 120.1(6) ?
    C9 C17 C16 . . 117.1(5) ?
    C9 C17 C15 . . 121.4(5) ?
    C16 C17 C15 . . 121.5(5) ?
    C21 C16 C17 . . 122.4(5) ?
    C21 C16 N1 . . 120.2(5) ?
    C17 C16 N1 . . 117.4(5) ?
    C17 C15 C1 . . 113.7(5) ?
    C17 C15 C3 . . 111.9(5) ?
    C1 C15 C3 . . 108.8(5) ?
    C17 C15 H15A . . 107.4 ?
    C1 C15 H15A . . 107.4 ?
    C3 C15 H15A . . 107.4 ?
    C18 C14 C25 . . 125.0(6) ?
    C18 C14 H14A . . 117.5 ?
    C25 C14 H14A . . 117.5 ?
    C9 C13 C19 . . 119.1(5) ?
    C9 C13 H13A . . 120.5 ?
    C19 C13 H13A . . 120.5 ?
    C23 C12 C10 . . 123.5(6) ?
    C23 C12 H12A . . 118.3 ?
    C10 C12 H12A . . 118.3 ?
    C10 C11 C25 . . 121.7(6) ?
    C10 C11 H11A . . 119.2 ?
    C25 C11 H11A . . 119.2 ?
    C11 C10 C12 . . 118.3(6) ?
    C11 C10 H10A . . 120.8 ?
    C12 C10 H10A . . 120.8 ?
    C17 C9 C13 . . 122.3(5) ?
    C17 C9 H9A . . 118.8 ?
    C13 C9 H9A . . 118.8 ?
    C2 C8 C4 . . 111.4(6) ?
    C2 C8 C21 . . 110.8(5) ?
    C4 C8 C21 . . 111.8(5) ?
    C2 C8 H8A . . 107.5 ?
    C4 C8 H8A . . 107.5 ?
    C21 C8 H8A . . 107.5 ?
    C5 C7 C18 . . 121.0(6) ?
    C5 C7 H7A . . 119.5 ?
    C18 C7 H7A . . 119.5 ?
    C20 C6 C5 . . 120.5(6) ?
    C20 C6 H6A . . 119.8 ?
    C5 C6 H6A . . 119.8 ?
    C7 C5 C6 . . 121.0(6) ?
    C7 C5 H5A . . 119.5 ?
    C6 C5 H5A . . 119.5 ?
    C8 C4 H4A . . 109.5 ?
    C8 C4 H4B . . 109.5 ?
    H4A C4 H4B . . 109.5 ?
    C8 C4 H4C . . 109.5 ?
    H4A C4 H4C . . 109.5 ?
    H4B C4 H4C . . 109.5 ?
    C15 C3 H3A . . 109.5 ?
    C15 C3 H3B . . 109.5 ?
    H3A C3 H3B . . 109.5 ?
    C15 C3 H3C . . 109.5 ?
    H3A C3 H3C . . 109.5 ?
    H3B C3 H3C . . 109.5 ?
    C8 C2 H2A . . 109.5 ?
    C8 C2 H2B . . 109.5 ?
    H2A C2 H2B . . 109.5 ?
    C8 C2 H2C . . 109.5 ?
    H2A C2 H2C . . 109.5 ?
    H2B C2 H2C . . 109.5 ?
    C15 C1 H1A . . 109.5 ?
    C15 C1 H1B . . 109.5 ?
    H1A C1 H1B . . 109.5 ?
    C15 C1 H1C . . 109.5 ?
    H1A C1 H1C . . 109.5 ?
    H1B C1 H1C . . 109.5 ?
data_global
_journal_date_recd_electronic     2008-03-18
_journal_date_accepted     2008-04-15
_journal_name_full     'Acta Crystallographica, Section E'
_journal_year     2008
_journal_volume     64
_journal_issue      5
_journal_page_first     m688
_journal_page_last     m688
_journal_paper_category     QM
_journal_coeditor_code     CS2073
_publ_contact_author_name     'Dr. Hongjian Sun'
_publ_contact_author_address
;
School of Chemistry and Chemical Engineering
Shandong University
Shanda Nanlu 27
Jinan 250100
PR China
;
_publ_contact_author_email     hjsun@sdu.edu.cn
_publ_contact_author_fax     '086-531-88564464'
_publ_contact_author_phone     '086-531-88361350'
_publ_section_title
;\
Di-\m-chlorido-bis({9-[(2,6-diisopropylphenyl)iminomethyl]anthracen-1-yl}\
palladium(II))
;
loop_
    _publ_author_name
    _publ_author_address
    'Zhou, Jin'
;
School of Chemistry and Chemical Engineering
Shandong University
Shanda Nanlu 27
Jinan 250100
People's Republic of China
;
    'Wang, Qi-Bao'
;
School of Chemistry and Chemical Engineering
Shandong University
Shanda Nanlu 27
Jinan 250100
People's Republic of China
;
    'Sun, Hongjian'
;
School of Chemistry and Chemical Engineering
Shandong University
Shanda Nanlu 27
Jinan 250100
People's Republic of China
;
