# Supplementary material for: Di-μ-chlorido-bis­({9-[(2,6-diisopropyl­phen­yl)imino­meth­yl]anthracen-1-yl}palladium(II))
Source: Acta Crystallogr Sect E Struct Rep Online. 2008 Apr 23;64(Pt 5):m688. doi: 10.1107/S1600536808010301 (PMC2961217; doi:10.1107/S1600536808010301)
Supplement: Supplementary file 2 [file e-64-0m688-Isup2.hkl]

# 
# h,k,l, Fc-squared, Fo-squared, sigma(Fo-squared) and status flag 
# 
data_I
_shelx_title ' 071219c in P2(1)/n' 
_shelx_refln_list_code          4 
_shelx_F_calc_maximum      295.69 
_exptl_crystal_F_000      1032.00 
_reflns_d_resolution_high  0.7687 
 
loop_ 
 _symmetry_equiv_pos_as_xyz 
 'x, y, z' 
 '-x+1/2, y+1/2, -z+1/2' 
 '-x, -y, -z' 
 'x-1/2, -y-1/2, z-1/2' 
 
_cell_length_a    12.3002 
_cell_length_b    12.9836 
_cell_length_c    15.4558 
_cell_angle_alpha  90.000 
_cell_angle_beta  110.364 
_cell_angle_gamma  90.000 
 
_shelx_F_squared_multiplier     1.000 
 
loop_ 
 _refln_index_h 
 _refln_index_k 
 _refln_index_l 
 _refln_F_squared_calc 
 _refln_F_squared_meas 
 _refln_F_squared_sigma 
 _refln_observed_status 
   2   0   0    34518.31    36275.09    429.55 o 
   4   0   0    11536.32    10924.21    174.26 o 
   6   0   0    13476.80    12619.79    219.26 o 
   8   0   0      364.54      304.98     66.59 o 
  10   0   0    10700.96    11033.15    275.01 o 
  12   0   0     3525.71     3410.55    372.54 o 
  14   0   0       87.63      -91.31    163.03 o 
   1   1   0    16039.31    15741.17    220.90 o 
   2   1   0      297.93      320.16     17.69 o 
   3   1   0      487.94      516.49     23.87 o 
   4   1   0       16.28        3.45     21.39 o 
   5   1   0    15337.00    14475.23    160.58 o 
   6   1   0      172.41      134.30     33.17 o 
   7   1   0     6588.19     6547.32    116.49 o 
   8   1   0       37.67       21.62     38.46 o 
   9   1   0      696.46      700.81     65.27 o 
  10   1   0       44.92       75.56     52.65 o 
  11   1   0     1117.99     1431.86    111.21 o 
  12   1   0       34.85      -70.41     70.41 o 
  13   1   0      211.86      107.70     91.67 o 
  14   1   0        0.94      -54.98     86.19 o 
   0   2   0    33334.75    32253.25    418.36 o 
   1   2   0     3060.69     3378.56     42.72 o 
   2   2   0     5080.72     5093.60     63.25 o 
   3   2   0     2799.19     2952.97     49.65 o 
   4   2   0     6479.87     6371.91     77.21 o 
   5   2   0     2697.43     2902.13     63.15 o 
   6   2   0    11749.01    11577.41    154.27 o 
   7   2   0       21.03       16.99     32.61 o 
   8   2   0      221.71      222.20     44.71 o 
   9   2   0       75.09       99.63     47.48 o 
  10   2   0     2528.43     2636.48    102.38 o 
  11   2   0      903.86      970.09    100.61 o 
  12   2   0      537.20      608.23     94.18 o 
  13   2   0        7.33       -8.81     78.60 o 
  14   2   0       64.37       21.73    109.51 o 
   1   3   0    38017.82    40183.63    330.54 o 
   2   3   0      589.07      734.88     26.36 o 
   3   3   0      197.76      173.37     19.78 o 
   4   3   0     2272.71     2439.07     51.76 o 
   5   3   0    27019.05    27998.37    254.35 o 
   6   3   0      260.74      303.19     34.79 o 
   7   3   0     3489.95     3608.56     89.43 o 
   8   3   0       78.35      165.54     42.87 o 
   9   3   0     1431.33     1524.59     81.84 o 
  10   3   0      179.77      144.54     56.12 o 
  11   3   0     2236.63     2289.54    129.45 o 
  12   3   0      449.17      387.66     85.42 o 
  13   3   0       35.42       65.98     85.10 o 
  14   3   0        5.12      -78.75    107.16 o 
   0   4   0     7778.28     7736.78    104.96 o 
   1   4   0      293.42      275.07     18.73 o 
   2   4   0     2832.03     2638.58     42.60 o 
   3   4   0      214.82      224.74     20.62 o 
   4   4   0     1014.93      968.21     34.96 o 
   5   4   0      246.67      313.67     31.79 o 
   6   4   0      515.37      407.48     37.04 o 
   7   4   0        2.73       30.73     33.02 o 
   8   4   0      126.16       97.83     41.87 o 
   9   4   0        5.75       73.82     50.37 o 
  10   4   0     1760.26     1781.04     97.87 o 
  11   4   0       44.33       21.61     60.43 o 
  12   4   0      545.60      553.43     91.57 o 
  13   4   0        3.66      -56.70     76.87 o 
  14   4   0       85.45      232.36    148.99 o 
   1   5   0     2784.93     2500.89     55.34 o 
   2   5   0      479.72      557.47     23.13 o 
   3   5   0       55.06       42.21     17.72 o 
   4   5   0       12.60      -19.81     19.81 o 
   5   5   0     3542.89     3639.68     73.13 o 
   6   5   0      467.46      457.64     39.76 o 
   7   5   0      252.29      169.18     37.23 o 
   8   5   0       10.74      -38.18     38.18 o 
   9   5   0      428.70      523.37     73.93 o 
  10   5   0       13.23      -10.55     86.95 o 
  11   5   0      716.67      787.74     99.87 o 
  12   5   0        3.20       33.08     76.71 o 
  13   5   0       13.17      -34.76    127.68 o 
  14   5   0        0.04      -28.28    220.93 o 
   0   6   0     3673.97     3481.09     72.39 o 
   1   6   0      138.30      112.00     25.06 o 
   2   6   0     1615.55     1504.05     34.76 o 
   3   6   0      633.42      594.20     35.07 o 
   4   6   0     1733.23     1703.67     49.49 o 
   5   6   0       47.55       65.10     29.93 o 
   6   6   0     3344.63     3426.69     77.21 o 
   7   6   0        1.28       41.12     37.15 o 
   8   6   0       25.29       77.49     49.43 o 
   9   6   0       16.54      -43.67     43.67 o 
  10   6   0      720.36      842.81    110.56 o 
  11   6   0        0.51       31.83     78.17 o 
  12   6   0      319.55      101.58     92.57 o 
  13   6   0       16.10      -18.72    144.21 o 
  14   6   0       85.05       35.81    158.46 o 
   1   7   0    13905.88    14142.84    160.99 o 
   2   7   0      277.54      390.10     39.66 o 
   3   7   0        0.94       19.35     21.05 o 
   4   7   0     1155.44     1281.73     67.66 o 
   5   7   0     2585.97     2565.73     74.49 o 
   6   7   0       15.73        4.76     36.89 o 
   7   7   0      516.86      515.40     78.52 o 
   8   7   0      128.80       45.37     53.61 o 
   9   7   0      608.53      671.74     76.13 o 
  10   7   0       55.70        1.98     77.67 o 
  11   7   0     1445.96     1405.93    138.65 o 
  12   7   0        6.63      -78.44     83.77 o 
  13   7   0       27.02       33.71    158.54 o 
   0   8   0     2668.56     2460.97    163.25 o 
   1   8   0       45.70       19.19     31.87 o 
   2   8   0     1669.96     1631.07     61.36 o 
   3   8   0      880.94      899.26     51.81 o 
   4   8   0     1088.35     1194.42     65.55 o 
   5   8   0      204.93      120.18     53.03 o 
   6   8   0     1252.99     1381.39    103.58 o 
   7   8   0      225.04      190.53     58.99 o 
   8   8   0       95.01      122.17     64.64 o 
   9   8   0       54.57       29.30     57.97 o 
  10   8   0      278.76      206.85     80.96 o 
  11   8   0       14.34      107.36     77.49 o 
  12   8   0      136.01       89.21    114.84 o 
  13   8   0        1.83       26.29    156.25 o 
   1   9   0     3972.75     3714.24    199.29 o 
   2   9   0      808.73      878.09     81.46 o 
   3   9   0        0.84       16.22     53.60 o 
   4   9   0      102.90      112.72     49.86 o 
   5   9   0     3485.84     3771.12    142.16 o 
   6   9   0        3.37       35.70     46.24 o 
   7   9   0     1598.65     1741.93     97.62 o 
   8   9   0      204.56      108.61     60.45 o 
   9   9   0      198.55      203.85     67.60 o 
  10   9   0        0.01      -27.03     69.40 o 
  11   9   0      462.47      435.23     96.42 o 
  12   9   0       95.24      193.29    160.48 o 
   0  10   0     4591.06     4801.47    250.22 o 
   1  10   0      352.05      522.35     90.42 o 
   2  10   0      961.35     1000.56     94.13 o 
   3  10   0       36.98      -48.19     57.61 o 
   4  10   0     2723.81     2654.48    118.15 o 
   5  10   0        3.90       15.75     50.59 o 
   6  10   0     4484.81     4485.41    176.90 o 
   7  10   0      360.42      403.46     71.97 o 
   8  10   0      124.34      158.23     87.48 o 
   9  10   0       38.27       88.35     72.87 o 
  10  10   0      339.00      388.20     90.68 o 
  11  10   0       42.94       63.44     94.78 o 
  12  10   0      189.25      250.58    194.59 o 
   1  11   0     2005.45     1929.31    133.14 o 
   2  11   0      201.58      122.72     66.02 o 
   3  11   0        0.18      -53.11     53.11 o 
   4  11   0       43.80      107.89     59.16 o 
   5  11   0       40.32       24.04     52.71 o 
   6  11   0       10.25      -15.82     68.97 o 
   7  11   0       82.66       32.37     97.08 o 
   8  11   0      131.47      180.35     82.28 o 
   9  11   0       80.98      162.41     77.77 o 
  10  11   0       10.51       52.12     76.43 o 
  11  11   0      298.14      401.95    142.69 o 
   0  12   0     1440.86     1769.25    187.96 o 
   1  12   0       16.45       42.73     73.94 o 
   2  12   0      237.95      150.24     73.01 o 
   3  12   0       98.12      157.86     67.85 o 
   4  12   0      451.86      360.47     74.73 o 
   5  12   0       52.02      157.87     73.71 o 
   6  12   0      962.82     1040.51    127.32 o 
   7  12   0      456.23      268.09     91.11 o 
   8  12   0        5.89       59.60     84.74 o 
   9  12   0        5.81      -37.98     85.64 o 
  10  12   0      156.44       58.11    108.33 o 
   1  13   0      577.24      641.64    121.15 o 
   2  13   0       84.43       99.69     73.89 o 
   3  13   0        3.10        1.66     72.51 o 
   4  13   0        0.57      -20.02     82.70 o 
   5  13   0      498.87      667.71    101.73 o 
   6  13   0       47.70       35.45     77.05 o 
   7  13   0      118.13       72.27     83.62 o 
   8  13   0       27.18       12.73     98.33 o 
   9  13   0       71.39      -74.88    109.13 o 
   0  14   0       19.78      197.38    135.09 o 
   1  14   0        1.09       -6.88     87.32 o 
   2  14   0       24.77        5.55     79.66 o 
   3  14   0       72.56      108.92     83.46 o 
   4  14   0       31.10      -73.61     73.61 o 
   5  14   0        0.44       -1.56     79.37 o 
   6  14   0      126.72      255.16    134.59 o 
   7  14   0       40.36      -64.78     98.44 o 
   8  14   0        1.28       84.10    158.50 o 
   1  15   0      154.08        8.77     89.36 o 
   2  15   0       22.95      -48.05     84.56 o 
   3  15   0        1.86      -97.72     97.72 o 
   4  15   0       53.41       86.34    121.67 o 
   5  15   0       56.75       57.79    150.42 o 
   6  15   0       57.50       -8.86    150.68 o 
   0  16   0      145.19      -11.08    186.42 o 
   1  16   0        0.04      263.91    125.49 o 
   2  16   0        3.15      -26.56    215.30 o 
   3  16   0       13.70      125.44    151.69 o 
   4  16   0       23.16      -79.90    147.93 o 
 -15   0   1      439.06      651.43    276.12 o 
 -13   0   1        1.04      -54.56    113.53 o 
 -11   0   1      234.47       71.00    107.15 o 
  -9   0   1     4139.84     4217.78    158.41 o 
  -7   0   1     1135.14     1189.99     87.70 o 
  -5   0   1    19790.36    19398.61    306.59 o 
  -3   0   1      330.46      120.85     33.27 o 
  -1   0   1     2262.46     2253.82     65.18 o 
   1   0   1    25795.58    29040.60    498.77 o 
   3   0   1      254.24      188.65     27.41 o 
   5   0   1    17695.74    16964.78    258.39 o 
   7   0   1     9446.07     9061.63    210.87 o 
   9   0   1      282.92      326.08     74.78 o 
  11   0   1     1856.90     2019.51    161.50 o 
  13   0   1      482.62      385.40    230.82 o 
 -15   1   1        2.94      -61.62    144.67 o 
 -14   1   1      358.41      251.37     97.33 o 
 -13   1   1       67.56      108.56     81.79 o 
 -12   1   1      252.11      297.90     89.87 o 
 -11   1   1      554.83      488.65     76.84 o 
 -10   1   1     2410.80     2469.02     97.72 o 
  -9   1   1       13.13      -43.27     43.27 o 
  -8   1   1      790.66      737.53     72.93 o 
  -7   1   1        0.19       19.32     32.59 o 
  -6   1   1     8118.73     7458.74    120.99 o 
  -5   1   1       61.02       37.30     29.25 o 
  -4   1   1    19170.09    19065.37    184.76 o 
  -3   1   1      588.11      639.99     38.04 o 
  -2   1   1     2590.97     2897.45     59.70 o 
  -1   1   1     2118.21     2218.26     43.24 o 
   0   1   1    66027.92    70558.61    784.56 o 
   1   1   1     7837.77     7841.26    109.99 o 
   2   1   1     4225.47     4053.11     52.10 o 
   3   1   1      126.05      131.65     19.62 o 
   4   1   1     3344.42     3205.91     58.90 o 
   5   1   1     1368.85     1392.89     48.78 o 
   6   1   1    21780.69    20700.59    221.87 o 
   7   1   1       81.01        3.49     31.95 o 
   8   1   1     1320.66     1301.93     64.70 o 
   9   1   1       75.93       55.86     46.53 o 
  10   1   1     5236.98     5350.77    152.36 o 
  11   1   1        0.19      -58.38     58.38 o 
  12   1   1     2006.46     2213.89    231.75 o 
  13   1   1        0.78      109.99    107.47 o 
  14   1   1       11.45       58.93    145.65 o 
 -15   2   1      402.43      273.11    460.81 o 
 -14   2   1        6.34        3.35     89.47 o 
 -13   2   1       39.29      -76.62     76.62 o 
 -12   2   1      171.57       79.77    100.36 o 
 -11   2   1     1117.07     1169.46     95.78 o 
 -10   2   1      785.95      780.71     93.50 o 
  -9   2   1     3235.43     3149.29    108.66 o 
  -8   2   1        3.30        2.62     39.03 o 
  -7   2   1      868.66      983.15     56.20 o 
  -6   2   1     2466.21     2601.87     72.10 o 
  -5   2   1    14590.09    13808.45    170.25 o 
  -4   2   1     1768.95     1783.67     41.13 o 
  -3   2   1     7349.22     7701.17    102.20 o 
  -2   2   1      244.76      255.76     26.89 o 
  -1   2   1      968.03     1037.10     32.16 o 
   0   2   1     7276.42     7782.82     79.95 o 
   1   2   1    16486.71    16741.19    156.60 o 
   2   2   1     3779.15     4092.36     53.31 o 
   3   2   1     1635.86     1774.99     36.58 o 
   4   2   1      448.67      496.03     28.87 o 
   5   2   1    20467.28    20844.21    204.12 o 
   6   2   1       79.57       67.72     29.97 o 
   7   2   1     5795.26     5810.05    107.90 o 
   8   2   1       14.29      -21.49     38.32 o 
   9   2   1       27.05       65.06     49.13 o 
  10   2   1      218.28      322.05     58.76 o 
  11   2   1     1425.74     1542.48    124.22 o 
  12   2   1       42.31       68.80     75.77 o 
  13   2   1      354.21      290.58    115.96 o 
  14   2   1        0.33       -0.49    200.36 o 
 -15   3   1        4.83      -73.20    150.74 o 
 -14   3   1      667.81      833.49    127.27 o 
 -13   3   1       41.03       -4.34     79.17 o 
 -12   3   1      462.07      559.33     91.65 o 
 -11   3   1      193.22      207.28     62.29 o 
 -10   3   1     3956.30     3986.42    130.14 o 
  -9   3   1      126.47      151.36     52.77 o 
  -8   3   1      639.42      614.53     60.09 o 
  -7   3   1       65.42       58.99     36.32 o 
  -6   3   1      996.50      827.44     44.57 o 
  -5   3   1     3070.41     3281.81     65.46 o 
  -4   3   1    17962.60    17580.16    166.93 o 
  -3   3   1       37.53       34.46     20.73 o 
  -2   3   1       94.79       99.46     20.37 o 
  -1   3   1      416.79      468.66     24.42 o 
   0   3   1    14935.34    14256.65    151.25 o 
   1   3   1      745.71      749.59     24.65 o 
   2   3   1     7005.71     6560.92     68.39 o 
   3   3   1      568.97      571.98     30.35 o 
   4   3   1      953.71      908.87     37.34 o 
   5   3   1        0.12      -24.00     24.82 o 
   6   3   1     5548.25     5241.94     91.49 o 
   7   3   1      117.78       90.42     41.87 o 
   8   3   1      413.54      445.28     52.41 o 
   9   3   1      173.84      147.71     49.27 o 
  10   3   1     1288.28     1276.79     86.80 o 
  11   3   1      177.55      146.22     70.33 o 
  12   3   1      842.10      814.39    101.49 o 
  13   3   1        2.23       -3.36     88.56 o 
  14   3   1        6.90      152.93    148.43 o 
 -14   4   1       20.05      106.06     95.58 o 
 -13   4   1       21.05      -24.39     77.27 o 
 -12   4   1       53.17       81.30     71.69 o 
 -11   4   1     1800.15     1893.68    112.29 o 
 -10   4   1      318.64      330.99     64.01 o 
  -9   4   1     3520.38     3251.12    116.95 o 
  -8   4   1       63.38       79.93     48.50 o 
  -7   4   1       34.71        3.55     33.04 o 
  -6   4   1     2601.67     2703.88     67.47 o 
  -5   4   1    14539.42    15200.01    186.69 o 
  -4   4   1      781.75      744.78     32.15 o 
  -3   4   1     5978.12     6128.86     80.81 o 
  -2   4   1        0.92      -14.36     17.38 o 
  -1   4   1      717.55      591.33     33.49 o 
   0   4   1      196.81      191.09     26.99 o 
   1   4   1     1197.84     1022.74     41.76 o 
   2   4   1      172.17      141.62     18.88 o 
   3   4   1     1671.09     1773.93     39.31 o 
   4   4   1      767.38      980.51     36.45 o 
   5   4   1     9374.06     9194.91    126.50 o 
   6   4   1      217.28      197.40     35.26 o 
   7   4   1     3584.00     3399.72     90.38 o 
   8   4   1        7.95       -8.33     40.47 o 
   9   4   1      231.46      206.87     50.62 o 
  10   4   1        5.27       28.29     53.37 o 
  11   4   1      735.03      713.23     92.85 o 
  12   4   1      101.48      117.38     85.19 o 
  13   4   1      223.41      336.20    108.26 o 
  14   4   1        4.38       79.06    243.24 o 
 -14   5   1      615.87      303.62    154.76 o 
 -13   5   1        7.34      -10.33     85.69 o 
 -12   5   1      115.01      -10.06     71.53 o 
 -11   5   1       17.82       71.72     64.23 o 
 -10   5   1     2153.40     2082.58    128.36 o 
  -9   5   1       11.79       40.15     53.47 o 
  -8   5   1     1045.45     1103.31     75.37 o 
  -7   5   1      245.26      227.55     44.81 o 
  -6   5   1      725.24      636.20     43.64 o 
  -5   5   1      458.12      578.10     37.85 o 
  -4   5   1     7141.05     6751.08     91.87 o 
  -3   5   1      107.99      115.34     22.27 o 
  -2   5   1     1162.12     1260.46     42.10 o 
  -1   5   1     1857.22     1984.07     43.58 o 
   0   5   1     3134.88     2943.60     66.68 o 
   1   5   1       11.33       -5.97     21.77 o 
   2   5   1     2291.61     2240.57     41.98 o 
   3   5   1       30.23       14.10     16.09 o 
   4   5   1      120.01       91.98     28.94 o 
   5   5   1      764.03      799.32     43.17 o 
   6   5   1     1754.52     1735.44     64.70 o 
   7   5   1      174.65      136.17     30.97 o 
   8   5   1      169.45      280.38     49.12 o 
   9   5   1        4.63       14.79     44.07 o 
  10   5   1      143.91      163.02     88.81 o 
  11   5   1       21.85      -59.60     68.81 o 
  12   5   1      441.00      413.58    106.35 o 
  13   5   1        1.35      215.33    101.55 o 
  14   5   1        2.92     -157.88    157.88 o 
 -14   6   1        1.43      -79.61    190.57 o 
 -13   6   1       79.07      107.24    101.05 o 
 -12   6   1        6.40      -34.02     82.75 o 
 -11   6   1     1010.60      974.08    120.66 o 
 -10   6   1       36.81       59.76     66.99 o 
  -9   6   1     1571.17     1676.67    114.98 o 
  -8   6   1      131.79       80.86     50.34 o 
  -7   6   1       25.30       17.92     38.20 o 
  -6   6   1       10.02       45.81     31.76 o 
  -5   6   1     5255.04     5149.26     88.24 o 
  -4   6   1      528.08      505.35     34.05 o 
  -3   6   1     2756.81     2707.58     55.62 o 
  -2   6   1     1026.63      948.53     48.17 o 
  -1   6   1     3678.99     3897.86     62.10 o 
   0   6   1      877.96     1002.01     41.02 o 
   1   6   1     3688.22     3331.07     65.95 o 
   2   6   1      199.16      211.83     21.42 o 
   3   6   1       78.21       66.13     22.98 o 
   4   6   1      421.92      505.56     32.03 o 
   5   6   1     2220.46     2208.71     64.67 o 
   6   6   1       84.83      103.97     35.01 o 
   7   6   1     1433.87     1459.98     70.69 o 
   8   6   1       72.85       74.30     41.41 o 
   9   6   1      109.44       92.50     57.13 o 
  10   6   1        0.62      -35.40     65.34 o 
  11   6   1      899.01      968.77    123.62 o 
  12   6   1       10.24      -17.38    106.73 o 
  13   6   1      101.75      -55.79    147.60 o 
 -13   7   1        1.16      -38.94     88.61 o 
 -12   7   1        5.54      -67.40     83.24 o 
 -11   7   1        3.92       25.80     81.51 o 
 -10   7   1      981.52      786.49    105.32 o 
  -9   7   1       46.18       76.77     54.50 o 
  -8   7   1      724.05      808.97     76.56 o 
  -7   7   1       15.83       63.39     52.69 o 
  -6   7   1      815.45      949.00     55.64 o 
  -5   7   1        0.68       -3.99     35.71 o 
  -4   7   1     4160.37     3901.08     80.52 o 
  -3   7   1     1595.41     1621.21     46.78 o 
  -2   7   1      258.42      246.20     25.92 o 
  -1   7   1       73.60      112.71     22.34 o 
   0   7   1      509.30      445.13     32.44 o 
   1   7   1      276.25      253.42     28.42 o 
   2   7   1     2795.94     2895.47     65.08 o 
   3   7   1      926.54     1002.68     43.03 o 
   4   7   1      485.11      524.01     39.69 o 
   5   7   1      220.42      226.38     38.80 o 
   6   7   1     2377.88     2364.69     79.27 o 
   7   7   1      271.79      253.65     48.66 o 
   8   7   1      438.70      440.62     62.13 o 
   9   7   1      101.29      147.23     56.48 o 
  10   7   1      153.90      163.51     88.75 o 
  11   7   1        1.13      -39.39    101.79 o 
  12   7   1      384.08      319.33    169.79 o 
  13   7   1       21.44     -146.56    146.56 o 
 -13   8   1      121.90      198.65    108.08 o 
 -12   8   1       64.87       79.33     96.98 o 
 -11   8   1      363.89      331.90     88.55 o 
 -10   8   1       38.25       85.79     67.10 o 
  -9   8   1      527.21      545.07     74.96 o 
  -8   8   1       36.54      -49.17     49.17 o 
  -7   8   1       29.83      108.77     57.71 o 
  -6   8   1       95.18       30.92     42.98 o 
  -5   8   1      967.04      956.44     64.67 o 
  -4   8   1      262.39      243.16     58.29 o 
  -3   8   1     1061.02     1003.51     62.89 o 
  -2   8   1      713.18      841.55     58.79 o 
  -1   8   1     1546.59     1647.81     54.46 o 
   0   8   1        3.67       23.14     27.25 o 
   1   8   1     6712.24     6897.93     99.90 o 
   2   8   1      541.62      497.69     44.53 o 
   3   8   1      261.02      155.33     39.93 o 
   4   8   1        0.67      -36.49     36.49 o 
   5   8   1     2136.86     2153.62     75.88 o 
   6   8   1      172.53      123.64     45.72 o 
   7   8   1     1027.41      911.45     64.06 o 
   8   8   1      249.47      231.13     57.81 o 
   9   8   1        0.11       10.26     71.88 o 
  10   8   1       16.12        9.88     70.42 o 
  11   8   1      821.17      959.22    163.70 o 
  12   8   1        1.42      202.68    120.63 o 
 -12   9   1       14.71       10.23     98.28 o 
 -11   9   1       18.91      -14.29     81.39 o 
 -10   9   1      656.66      793.28     95.64 o 
  -9   9   1        2.05       62.10     60.74 o 
  -8   9   1        2.28       39.07     55.44 o 
  -7   9   1      353.23      383.14     71.39 o 
  -6   9   1     1598.88     1563.87    100.37 o 
  -5   9   1      363.00      332.26     60.56 o 
  -4   9   1     1266.85     1323.25     81.57 o 
  -3   9   1      273.66      269.77     54.44 o 
  -2   9   1        0.09      -43.03     43.03 o 
  -1   9   1      342.52      273.70     79.11 o 
   0   9   1     2770.71     2712.20    132.01 o 
   1   9   1      105.95       92.66     68.57 o 
   2   9   1     1367.77     1373.94     92.75 o 
   3   9   1      757.41      772.00     70.94 o 
   4   9   1     3829.69     3797.89    107.32 o 
   5   9   1       62.19       47.49     44.67 o 
   6   9   1     2182.62     2273.31     95.98 o 
   7   9   1      343.35      310.55     59.90 o 
   8   9   1      544.68      611.89     78.11 o 
   9   9   1      148.48      132.56     70.08 o 
  10   9   1      143.55       93.54     75.84 o 
  11   9   1        0.03      -37.98    114.05 o 
  12   9   1      414.25      283.76    261.98 o 
 -12  10   1       25.91      -14.86    122.84 o 
 -11  10   1      167.26       44.51     85.70 o 
 -10  10   1        2.40       16.89     70.74 o 
  -9  10   1      345.91      498.14     85.20 o 
  -8  10   1      201.68      160.78     70.78 o 
  -7  10   1        0.28      -38.63     54.22 o 
  -6  10   1      441.76      356.86     69.54 o 
  -5  10   1      723.87      750.84     72.70 o 
  -4  10   1        5.45      -38.46     50.77 o 
  -3  10   1     1690.47     1719.11    117.59 o 
  -2  10   1      628.89      673.40     76.78 o 
  -1  10   1      623.28      724.91     93.74 o 
   0  10   1        0.17       40.51     80.68 o 
   1  10   1     3385.25     3469.85    155.73 o 
   2  10   1      322.87      168.75     66.20 o 
   3  10   1       81.98       65.74     62.31 o 
   4  10   1        3.59      -23.94     58.27 o 
   5  10   1      637.89      677.73     78.75 o 
   6  10   1       23.88       27.26     47.54 o 
   7  10   1     1289.94     1574.46    110.29 o 
   8  10   1      424.24      494.71     84.03 o 
   9  10   1        0.06      -64.07     64.07 o 
  10  10   1        0.88      -26.12    120.02 o 
  11  10   1      530.76      304.61    183.16 o 
 -11  11   1       64.86       69.16     93.27 o 
 -10  11   1      205.34      107.75     88.74 o 
  -9  11   1       16.80      -64.94     64.94 o 
  -8  11   1       86.38       47.20     81.83 o 
  -7  11   1      781.77      516.62     95.83 o 
  -6  11   1     1056.51     1077.94    107.82 o 
  -5  11   1      120.96      160.38    110.67 o 
  -4  11   1      685.77      783.92     92.07 o 
  -3  11   1       52.17       56.12     62.41 o 
  -2  11   1        2.78      -57.83     57.83 o 
  -1  11   1      400.49      411.69     89.09 o 
   0  11   1     1419.34     1455.51    123.25 o 
   1  11   1       65.97       94.22     74.08 o 
   2  11   1      674.58      909.25    121.57 o 
   3  11   1      674.20      665.75     79.52 o 
   4  11   1      347.67      395.00     75.18 o 
   5  11   1       22.32      107.33     63.48 o 
   6  11   1     1928.11     1821.37    129.14 o 
   7  11   1        9.78      -37.72     73.46 o 
   8  11   1      179.54       57.22     89.13 o 
   9  11   1        1.35      -23.30     79.77 o 
  10  11   1      204.58      302.61    151.37 o 
  11  11   1       31.25      -93.60    155.05 o 
 -10  12   1       25.67      103.81    107.24 o 
  -9  12   1      182.33       65.89     85.02 o 
  -8  12   1       55.93       67.96     80.77 o 
  -7  12   1       54.78      -60.03     69.06 o 
  -6  12   1       45.29      166.51     78.75 o 
  -5  12   1      613.08      700.81     98.85 o 
  -4  12   1       27.16      -67.28     67.28 o 
  -3  12   1      130.89       19.04     68.66 o 
  -2  12   1      157.31       89.25     73.10 o 
  -1  12   1      449.04      346.69     91.27 o 
   0  12   1      104.34      197.04     79.54 o 
   1  12   1      792.85      785.20    105.05 o 
   2  12   1      128.99       60.96     66.43 o 
   3  12   1       18.99      -22.25     58.03 o 
   4  12   1       26.25      -62.13     62.13 o 
   5  12   1      263.54      266.03     92.83 o 
   6  12   1        2.84      -20.81     73.37 o 
   7  12   1      362.38      398.51     94.07 o 
   8  12   1       65.26      112.02     86.81 o 
   9  12   1       85.00      107.99    318.74 o 
  10  12   1        2.78       46.06    164.30 o 
  -9  13   1        3.34      100.10    110.86 o 
  -8  13   1       61.90      178.16    107.07 o 
  -7  13   1      106.86      229.64     90.09 o 
  -6  13   1      222.73      110.07     84.10 o 
  -5  13   1       33.57       -4.27     75.69 o 
  -4  13   1      524.61      492.99     96.86 o 
  -3  13   1       37.24       77.03     70.40 o 
  -2  13   1       80.04      104.90     74.28 o 
  -1  13   1      173.09      184.27     85.27 o 
   0  13   1      398.40      523.68    105.59 o 
   1  13   1       56.57       53.36     93.98 o 
   2  13   1      191.41       91.33     85.01 o 
   3  13   1      158.13      153.05     77.42 o 
   4  13   1       92.69      -65.83     65.83 o 
   5  13   1       10.11      -71.32     71.32 o 
   6  13   1      401.92      336.24     92.59 o 
   7  13   1       95.28       -2.34     80.87 o 
   8  13   1       70.42      105.67     97.55 o 
   9  13   1        4.06     -115.55    150.99 o 
  -8  14   1        2.18      -26.47    145.47 o 
  -7  14   1       12.62      -87.13     87.13 o 
  -6  14   1       81.38      -19.63     91.43 o 
  -5  14   1      157.02       37.91     85.75 o 
  -4  14   1        9.62      -36.50     81.01 o 
  -3  14   1       66.98      120.64     94.22 o 
  -2  14   1      206.34      106.68     82.70 o 
  -1  14   1      112.48      173.33     90.73 o 
   0  14   1       18.15      -77.87     77.87 o 
   1  14   1      144.24      180.93     91.25 o 
   2  14   1       16.48       71.26     97.53 o 
   3  14   1        0.19       59.96     78.85 o 
   4  14   1       45.62       -4.52    105.67 o 
   5  14   1       36.10       13.07     78.84 o 
   6  14   1        3.18      -61.53     92.15 o 
   7  14   1       94.46      153.82    110.27 o 
   8  14   1       35.73      -88.71    211.74 o 
  -7  15   1        2.73     -148.54    148.54 o 
  -6  15   1       55.31      266.39    178.12 o 
  -5  15   1        7.61      -64.50     97.83 o 
  -4  15   1       54.04      114.47    109.95 o 
  -3  15   1       15.52       70.55    101.45 o 
  -2  15   1        0.03       47.32     84.40 o 
  -1  15   1        0.07      -11.19     81.49 o 
   0  15   1       38.63      272.19    103.29 o 
   1  15   1       11.60       13.49     89.61 o 
   2  15   1       21.65      -43.72     83.75 o 
   3  15   1       13.80      -86.39     86.39 o 
   4  15   1        7.40       45.34    121.54 o 
   5  15   1        0.11      -55.05    130.41 o 
   6  15   1       95.99      -24.59    151.22 o 
  -4  16   1        4.89      141.50    163.59 o 
  -3  16   1        3.01      -97.93    360.33 o 
  -2  16   1       17.39       48.51    146.00 o 
  -1  16   1       17.85       47.78    116.01 o 
   0  16   1        0.05       12.79    255.94 o 
   1  16   1       81.20       -3.06    150.86 o 
   2  16   1        7.33      -19.88    118.51 o 
   3  16   1        3.69     -111.54    315.08 o 
   4  16   1       45.25      -23.07    147.38 o 
 -14   0   2      780.38      591.63    161.39 o 
 -12   0   2      187.71      171.21    145.58 o 
 -10   0   2        4.07      -44.88     69.41 o 
  -8   0   2      949.56      868.16     82.71 o 
  -6   0   2     6239.98     6916.46    160.32 o 
  -4   0   2     5618.09     4673.19    110.12 o 
  -2   0   2    30153.24    29908.49    466.37 o 
   0   0   2      492.22      506.52     18.21 o 
   2   0   2    30288.03    32264.48    355.20 o 
   4   0   2        7.51      -28.79     28.79 o 
   6   0   2     9370.92     9369.34    189.25 o 
   8   0   2     3338.72     3060.50    126.34 o 
  10   0   2        2.42      -19.14     63.03 o 
  12   0   2     1159.35     1455.20    200.50 o 
  14   0   2      300.06      352.47    260.59 o 
 -15   1   2      513.92      152.29    154.86 o 
 -14   1   2        5.76      -78.96     78.96 o 
 -13   1   2      325.94      122.88     85.41 o 
 -12   1   2       90.69       54.35    134.19 o 
 -11   1   2      640.86      801.19     85.16 o 
 -10   1   2      172.75      203.66     56.45 o 
  -9   1   2     9213.41     8841.68    170.94 o 
  -8   1   2      234.79      232.56     44.54 o 
  -7   1   2       44.11       30.34     39.00 o 
  -6   1   2      460.90      491.65     40.46 o 
  -5   1   2    16727.14    16039.52    186.24 o 
  -4   1   2      230.16      222.15     29.43 o 
  -3   1   2    13296.89    12458.76    154.17 o 
  -2   1   2    13836.48    13792.21    172.17 o 
  -1   1   2     3059.53     3146.10     56.49 o 
   0   1   2     3753.28     3890.47     62.51 o 
   1   1   2    56341.63    58552.16    492.60 o 
   2   1   2       45.40       35.98     19.54 o 
   3   1   2     1983.72     1782.66     63.59 o 
   4   1   2      574.96      695.58     36.44 o 
   5   1   2     6213.15     6010.90    124.20 o 
   6   1   2        4.22       -7.21     31.14 o 
   7   1   2     6918.58     6576.74    117.05 o 
   8   1   2       56.01       83.10     41.74 o 
   9   1   2      513.92      455.27     59.38 o 
  10   1   2      401.80      455.03     67.89 o 
  11   1   2     1214.62     1317.19     98.71 o 
  12   1   2       40.31       20.64     97.48 o 
  13   1   2      560.36      462.40    169.74 o 
  14   1   2        6.33      -14.73    146.07 o 
 -15   2   2       17.39      -93.89    197.55 o 
 -14   2   2      894.90     1038.14    134.25 o 
 -13   2   2        0.56      133.15     82.19 o 
 -12   2   2       71.32      126.93     79.06 o 
 -11   2   2       17.94       75.02     58.63 o 
 -10   2   2     2864.63     2849.36    112.18 o 
  -9   2   2       83.39      102.31     50.71 o 
  -8   2   2     4020.05     4341.22    104.86 o 
  -7   2   2       68.08       81.66     35.29 o 
  -6   2   2      610.46      543.28     48.57 o 
  -5   2   2     2515.52     2592.96     63.41 o 
  -4   2   2    21463.39    20723.46    211.36 o 
  -3   2   2       51.98       31.46     24.67 o 
  -2   2   2      619.58      656.67     34.96 o 
  -1   2   2     6170.25     6569.81     88.85 o 
   0   2   2    20315.57    20454.05    187.26 o 
   1   2   2     6267.60     6385.02     78.89 o 
   2   2   2    26447.56    27098.51    217.87 o 
   3   2   2     1898.55     1976.51     42.20 o 
   4   2   2     1746.15     1997.47     48.01 o 
   5   2   2      290.61      281.40     31.24 o 
   6   2   2     5518.38     5217.54     97.74 o 
   7   2   2       47.31       49.62     35.33 o 
   8   2   2     1261.98     1333.85     66.92 o 
   9   2   2       73.89       63.25     44.92 o 
  10   2   2     1424.19     1505.84     91.79 o 
  11   2   2       15.86       45.02     63.05 o 
  12   2   2     1178.99     1172.89    130.57 o 
  13   2   2        2.59      -26.88    105.58 o 
  14   2   2      137.34      186.16    256.09 o 
 -15   3   2      226.46      219.53    166.98 o 
 -14   3   2       95.30       -1.89    106.37 o 
 -13   3   2      239.84      232.82     90.69 o 
 -12   3   2        0.26       38.46     77.85 o 
 -11   3   2      746.81      804.78     83.41 o 
 -10   3   2      378.43      317.37     62.58 o 
  -9   3   2     5234.02     4969.26    164.23 o 
  -8   3   2       81.12      115.70     42.59 o 
  -7   3   2      483.83      446.68     45.24 o 
  -6   3   2      170.72      161.31     32.69 o 
  -5   3   2     4083.84     3847.87     71.30 o 
  -4   3   2     2023.22     1980.09     53.46 o 
  -3   3   2     8512.19     7068.29    142.85 o 
  -2   3   2     5968.85     5994.28     79.38 o 
  -1   3   2       12.51      -18.92     21.29 o 
   0   3   2    12496.58    12918.08    132.70 o 
   1   3   2    18226.19    17773.05    174.45 o 
   2   3   2     1095.67     1134.22     30.51 o 
   3   3   2     8375.76     8183.93     91.14 o 
   4   3   2     2087.32     2416.94     61.22 o 
   5   3   2      555.51      468.94     40.10 o 
   6   3   2       51.99       37.13     26.12 o 
   7   3   2     2569.60     2581.44     90.29 o 
   8   3   2      113.98      130.29     44.69 o 
   9   3   2      520.99      583.90     61.82 o 
  10   3   2       75.93       87.50     54.63 o 
  11   3   2      620.50      532.30    102.95 o 
  12   3   2        1.78       -5.87     82.48 o 
  13   3   2      449.01      337.17    149.66 o 
  14   3   2       59.34      129.34    169.39 o 
 -15   4   2       24.96     -206.10    210.65 o 
 -14   4   2      956.21     1060.70    136.15 o 
 -13   4   2       55.33      -78.12     78.12 o 
 -12   4   2        5.88      -80.17     80.17 o 
 -11   4   2      489.23      498.72     82.50 o 
 -10   4   2     4092.42     3812.03    127.79 o 
  -9   4   2       89.75       23.65     52.52 o 
  -8   4   2     3621.24     3721.71    129.27 o 
  -7   4   2      508.24      557.42     44.53 o 
  -6   4   2     1337.09     1345.29     49.34 o 
  -5   4   2      466.32      503.80     35.48 o 
  -4   4   2    36906.69    36498.03    343.67 o 
  -3   4   2       14.47       20.25     20.80 o 
  -2   4   2     6082.60     5933.75     72.62 o 
  -1   4   2     2225.86     2050.75     46.10 o 
   0   4   2     5776.18     5665.90     72.14 o 
   1   4   2     1061.96      981.95     34.81 o 
   2   4   2     4577.29     4284.59     59.49 o 
   3   4   2      863.69      908.83     33.54 o 
   4   4   2      168.24      102.29     20.70 o 
   5   4   2      461.27      501.98     38.43 o 
   6   4   2     4030.14     3866.32     83.98 o 
   7   4   2       15.41       -4.53     33.43 o 
   8   4   2     1624.73     1647.02     73.89 o 
   9   4   2       13.39       -6.84     45.01 o 
  10   4   2      204.55      380.39     64.38 o 
  11   4   2        7.04       99.78    113.40 o 
  12   4   2      478.31      416.33    106.31 o 
  13   4   2       30.24      -99.38    108.28 o 
 -14   5   2       15.67       40.33    127.28 o 
 -13   5   2      481.71      351.37    116.51 o 
 -12   5   2       90.74       86.47     85.79 o 
 -11   5   2     1304.83     1147.19     96.77 o 
 -10   5   2       90.08      150.39     56.79 o 
  -9   5   2     4420.54     4322.35    130.79 o 
  -8   5   2       88.07       74.40     50.69 o 
  -7   5   2      278.77      244.56     39.98 o 
  -6   5   2       24.25       58.86     29.51 o 
  -5   5   2     4661.47     4594.14     81.03 o 
  -4   5   2      708.08      711.44     57.48 o 
  -3   5   2    12196.32    11431.76    120.60 o 
  -2   5   2      367.64      458.90     27.93 o 
  -1   5   2      317.96      360.12     22.90 o 
   0   5   2      149.77      191.07     28.94 o 
   1   5   2    11295.70    10609.74    107.94 o 
   2   5   2      107.19       94.32     19.01 o 
   3   5   2     3672.62     3466.61     58.89 o 
   4   5   2        4.00       38.87     27.08 o 
   5   5   2      567.91      593.46     38.14 o 
   6   5   2       42.05       48.74     33.70 o 
   7   5   2     1404.49     1496.77     71.44 o 
   8   5   2       82.22       23.34     43.21 o 
   9   5   2        6.04      -41.04     41.04 o 
  10   5   2       27.69       94.98     61.57 o 
  11   5   2      374.04      342.96    100.33 o 
  12   5   2        9.53      -87.84     87.84 o 
  13   5   2      209.34      215.10    136.10 o 
 -14   6   2      807.10      772.71    182.02 o 
 -13   6   2       26.77      -32.33     87.68 o 
 -12   6   2       53.71      -17.04    100.06 o 
 -11   6   2      100.00      111.45     81.82 o 
 -10   6   2     2535.59     2666.69    126.93 o 
  -9   6   2        2.15      -21.96     55.02 o 
  -8   6   2     3111.91     3169.58    114.15 o 
  -7   6   2        6.57      -45.53     45.53 o 
  -6   6   2      299.33      327.17     40.05 o 
  -5   6   2       45.06       50.61     29.98 o 
  -4   6   2     8673.40     8218.96    116.28 o 
  -3   6   2        0.33      -22.04     22.04 o 
  -2   6   2     5853.20     6059.71     78.76 o 
  -1   6   2       10.49       31.42     17.41 o 
   0   6   2     1481.79     1407.17     51.19 o 
   1   6   2       69.07       19.16     25.76 o 
   2   6   2     8762.44     8524.41    102.13 o 
   3   6   2      708.16      783.13     43.59 o 
   4   6   2     1606.04     1645.56     49.69 o 
   5   6   2       71.45       31.68     30.98 o 
   6   6   2     1068.67     1143.94     54.78 o 
   7   6   2       56.60       66.24     38.55 o 
   8   6   2     1105.31     1237.51     70.51 o 
   9   6   2        6.51       95.08     60.66 o 
  10   6   2        2.41      -52.51    139.32 o 
  11   6   2        0.43       29.93     89.08 o 
  12   6   2      295.22      420.86    131.03 o 
  13   6   2       10.18      -21.23    161.79 o 
 -14   7   2       13.46       -4.65    200.07 o 
 -13   7   2      345.03      247.68     97.70 o 
 -12   7   2       27.41       83.54     88.16 o 
 -11   7   2      108.45       33.75     78.31 o 
 -10   7   2        7.67      146.29     73.83 o 
  -9   7   2     1280.10     1557.24    104.43 o 
  -8   7   2      147.87      181.54     58.17 o 
  -7   7   2      343.61      296.60     56.71 o 
  -6   7   2      284.20      249.98     46.15 o 
  -5   7   2     4712.91     4644.00    127.71 o 
  -4   7   2      155.98      121.15     34.12 o 
  -3   7   2     8007.53     7997.91    101.54 o 
  -2   7   2     1141.64     1162.57     38.96 o 
  -1   7   2      204.78      204.82     24.20 o 
   0   7   2      168.31      246.04     40.44 o 
   1   7   2     2229.59     1986.38     54.73 o 
   2   7   2      410.27      488.61     39.32 o 
   3   7   2     3330.88     3253.17     70.15 o 
   4   7   2      392.12      292.52     40.27 o 
   5   7   2      903.09      908.28     53.44 o 
   6   7   2       10.83       32.65     48.82 o 
   7   7   2     2047.76     2167.62     77.81 o 
   8   7   2      524.88      453.99     68.35 o 
   9   7   2      368.91      494.10     77.04 o 
  10   7   2      121.31      164.61    103.25 o 
  11   7   2      129.02      216.68    124.03 o 
  12   7   2       14.73     -106.30    106.30 o 
  13   7   2      228.14       48.37    163.33 o 
 -13   8   2        0.35       25.57    112.03 o 
 -12   8   2       21.47      -35.57     77.20 o 
 -11   8   2        9.06       98.45     74.18 o 
 -10   8   2     1156.53     1197.02    115.44 o 
  -9   8   2       22.82        0.56     53.89 o 
  -8   8   2     1273.81     1348.96     90.83 o 
  -7   8   2       43.10      -28.01     52.85 o 
  -6   8   2      185.38      183.19     57.59 o 
  -5   8   2       66.07       63.23     45.23 o 
  -4   8   2     5635.60     5400.14    123.00 o 
  -3   8   2      986.81      986.72     67.78 o 
  -2   8   2     1105.02     1078.86     49.21 o 
  -1   8   2      571.02      674.99     49.76 o 
   0   8   2     1958.70     2011.71     75.42 o 
   1   8   2     1048.16     1021.27     52.58 o 
   2   8   2     4867.07     4823.43     95.79 o 
   3   8   2     1204.61     1230.01     60.56 o 
   4   8   2        2.23      -19.02     38.57 o 
   5   8   2       27.89        7.98     39.48 o 
   6   8   2      934.49      975.91     64.05 o 
   7   8   2      435.98      374.11     53.02 o 
   8   8   2     1038.28      924.01    101.08 o 
   9   8   2      434.74      357.95     97.57 o 
  10   8   2        0.98      -54.92    104.13 o 
  11   8   2        2.90      117.18    121.06 o 
  12   8   2      351.43      403.70    143.00 o 
 -13   9   2       94.16        1.31    229.93 o 
 -12   9   2        3.19       46.24     95.85 o 
 -11   9   2       57.56       34.03     80.59 o 
 -10   9   2        5.22      -58.69     58.69 o 
  -9   9   2      796.11      922.69     93.94 o 
  -8   9   2        7.53       60.80     61.11 o 
  -7   9   2     1368.66     1331.75    131.12 o 
  -6   9   2        6.47       34.98     57.23 o 
  -5   9   2      870.14      841.76     83.63 o 
  -4   9   2      350.83      378.36     57.85 o 
  -3   9   2     3209.36     3224.26    104.27 o 
  -2   9   2      194.96      134.16     48.41 o 
  -1   9   2      175.33      237.76     53.96 o 
   0   9   2        1.45       72.86     65.03 o 
   1   9   2     2451.50     2414.60    165.73 o 
   2   9   2      230.85      150.19     63.04 o 
   3   9   2     4497.67     4550.18    113.55 o 
   4   9   2       80.60       33.43     44.56 o 
   5   9   2        1.71      -23.47     40.45 o 
   6   9   2       55.22       61.90     43.66 o 
   7   9   2     1502.37     1539.82     78.43 o 
   8   9   2      249.18      247.70     64.56 o 
   9   9   2      166.87      297.92     98.66 o 
  10   9   2        1.81      -65.24     85.68 o 
  11   9   2      391.93      576.93    144.48 o 
  12   9   2       16.66       63.64    166.39 o 
 -12  10   2        2.84     -133.90    133.90 o 
 -11  10   2       22.40      174.94     87.60 o 
 -10  10   2      340.35      398.32     86.78 o 
  -9  10   2        0.41      -41.66     73.92 o 
  -8  10   2      344.88      385.41     78.56 o 
  -7  10   2      800.67      811.54     87.35 o 
  -6  10   2      144.97      214.02     66.27 o 
  -5  10   2       45.11       36.82     63.65 o 
  -4  10   2      449.46      549.17     68.38 o 
  -3  10   2       87.53       48.94     59.64 o 
  -2  10   2      225.37       99.60     60.80 o 
  -1  10   2      236.93      223.93     81.05 o 
   0  10   2      835.15      836.49     97.47 o 
   1  10   2       11.38      -22.49     69.23 o 
   2  10   2     2638.87     2749.24    126.93 o 
   3  10   2     1444.26     1448.20     97.10 o 
   4  10   2        7.78       -5.91     63.47 o 
   5  10   2       56.64       69.13     58.54 o 
   6  10   2      703.16      942.60     82.82 o 
   7  10   2      153.77      212.82     70.06 o 
   8  10   2      514.90      497.15     83.75 o 
   9  10   2      111.06       65.66     89.95 o 
  10  10   2       12.26      -69.63     96.90 o 
  11  10   2        0.54      -39.72    211.29 o 
 -11  11   2       60.03       39.58     93.60 o 
 -10  11   2        7.52       -6.24     76.06 o 
  -9  11   2      344.99      543.59     91.70 o 
  -8  11   2       47.78       13.51     67.28 o 
  -7  11   2        0.07      -67.43     80.24 o 
  -6  11   2      220.98      213.73     81.71 o 
  -5  11   2     1574.51     1416.54    113.28 o 
  -4  11   2      111.07        7.87     90.57 o 
  -3  11   2     1658.14     1509.29    100.91 o 
  -2  11   2      171.28      120.33     88.74 o 
  -1  11   2       23.38      -69.71     69.71 o 
   0  11   2       70.42       12.04    107.13 o 
   1  11   2     1540.26     1594.65    124.06 o 
   2  11   2      306.96      134.63     77.64 o 
   3  11   2      338.70      260.41     66.59 o 
   4  11   2      227.49      222.86     66.92 o 
   5  11   2      294.05      283.49     69.94 o 
   6  11   2       43.81       30.13     60.02 o 
   7  11   2      831.21      823.84    105.28 o 
   8  11   2      304.77      232.99    120.81 o 
   9  11   2        0.59      -99.86     99.86 o 
  10  11   2        1.55     -142.54    142.54 o 
 -10  12   2      146.01      150.09    111.32 o 
  -9  12   2       54.16      160.03     91.80 o 
  -8  12   2      147.92       76.20     83.01 o 
  -7  12   2        8.79      -77.69     77.69 o 
  -6  12   2       46.92      -22.09     70.80 o 
  -5  12   2       81.78      103.88     75.94 o 
  -4  12   2      529.58      540.27     92.91 o 
  -3  12   2       17.28      -57.81     57.81 o 
  -2  12   2      424.56      269.95     79.92 o 
  -1  12   2       69.09      -72.53     72.53 o 
   0  12   2      374.47      253.05     82.46 o 
   1  12   2       12.98       65.61     75.07 o 
   2  12   2      324.13      417.85     91.55 o 
   3  12   2        0.17        5.77     68.05 o 
   4  12   2       10.48        7.05     64.03 o 
   5  12   2        3.31       64.68     95.45 o 
   6  12   2      409.12      469.48     95.08 o 
   7  12   2        8.42      -22.37     77.86 o 
   8  12   2      270.54        4.61    119.57 o 
   9  12   2       23.80      -10.35    153.10 o 
  -9  13   2       62.01      -82.01    137.13 o 
  -8  13   2       21.76       70.38     86.78 o 
  -7  13   2        6.15      -77.96     77.96 o 
  -6  13   2      180.05       69.79     79.58 o 
  -5  13   2      267.39      181.91     86.76 o 
  -4  13   2       17.41      -19.11     74.95 o 
  -3  13   2      375.84      448.86     93.22 o 
  -2  13   2      301.59      137.57    112.44 o 
  -1  13   2       59.38       16.69     75.61 o 
   0  13   2       49.77       74.46     82.06 o 
   1  13   2      325.34      293.30    109.86 o 
   2  13   2        6.52      -68.78     68.78 o 
   3  13   2      107.20      110.05     79.07 o 
   4  13   2       77.34      128.84     73.02 o 
   5  13   2        0.61       18.78     79.32 o 
   6  13   2        5.22      -13.85     78.89 o 
   7  13   2      283.47      287.43    133.00 o 
   8  13   2      127.76      218.34    208.38 o 
  -8  14   2      116.23      281.41    342.48 o 
  -7  14   2       57.38       63.41    102.00 o 
  -6  14   2       86.45        9.67     89.47 o 
  -5  14   2       59.44       45.24    100.12 o 
  -4  14   2      343.41      364.11     94.37 o 
  -3  14   2        5.17      -94.67    103.65 o 
  -2  14   2       38.86       64.77     79.89 o 
  -1  14   2       84.81       10.65     74.23 o 
   0  14   2      181.80      182.13     92.53 o 
   1  14   2        4.24      173.95     93.70 o 
   2  14   2      237.71      242.73     87.97 o 
   3  14   2       62.24      -20.37     76.10 o 
   4  14   2        1.59      103.06     84.47 o 
   5  14   2       28.25      -40.48    130.83 o 
   6  14   2      112.13       59.34     97.19 o 
   7  14   2       12.73      -50.21    153.78 o 
  -7  15   2        2.57      -35.18    159.20 o 
  -6  15   2       10.92       26.21    154.76 o 
  -5  15   2       97.44      185.41    165.35 o 
  -4  15   2       19.47      151.57    108.60 o 
  -3  15   2      130.51      312.16    116.14 o 
  -2  15   2       22.48       13.01    101.33 o 
  -1  15   2        0.75      -65.73     91.29 o 
   0  15   2        0.05      -43.99     90.95 o 
   1  15   2       82.71      154.65     96.99 o 
   2  15   2        2.27       81.59     86.63 o 
   3  15   2        5.01      -43.69     90.59 o 
   4  15   2       12.09      -88.82    115.42 o 
   5  15   2        0.11     -109.29    109.29 o 
   6  15   2        2.89        6.26    161.50 o 
  -5  16   2       27.75     -130.74    210.45 o 
  -4  16   2       67.44       80.14    156.52 o 
  -3  16   2       35.20     -143.12    143.12 o 
  -2  16   2       35.75      -72.64    141.05 o 
  -1  16   2       50.02      -24.69    138.47 o 
   0  16   2       28.23       78.06    140.49 o 
   1  16   2        5.04      167.00    119.01 o 
   2  16   2      134.92      -17.60    128.97 o 
   3  16   2        7.45     -130.31    130.31 o 
 -15   0   3      395.74      141.03    223.90 o 
 -13   0   3     1297.90     1298.55    270.19 o 
 -11   0   3      566.43      596.05    109.97 o 
  -9   0   3     5098.64     5258.36    190.53 o 
  -7   0   3     1528.91     1414.74    121.37 o 
  -5   0   3     3312.25     3145.02    108.97 o 
  -3   0   3    29024.08    28637.84    404.39 o 
  -1   0   3      958.48     1100.00     52.37 o 
   1   0   3    87430.60    97822.90    989.26 o 
   3   0   3    10008.28     9945.45    166.63 o 
   5   0   3      164.11       61.81     39.97 o 
   7   0   3    10005.01     9615.14    258.09 o 
   9   0   3     2880.56     3016.48    184.17 o 
  11   0   3      447.91      196.37    194.38 o 
  13   0   3      762.40     1052.75    277.40 o 
 -15   1   3        1.70      -74.92    138.53 o 
 -14   1   3      560.21      529.37    110.09 o 
 -13   1   3        0.08       17.22     78.53 o 
 -12   1   3       74.35      108.03    100.38 o 
 -11   1   3      321.60      327.33     67.32 o 
 -10   1   3      112.60       31.36     52.76 o 
  -9   1   3      130.44       37.00     44.98 o 
  -8   1   3     2387.61     2147.35     77.70 o 
  -7   1   3      531.23      607.73     46.67 o 
  -6   1   3        4.93      -20.51     28.00 o 
  -5   1   3     1501.18     1782.19     60.65 o 
  -4   1   3    11424.60    10413.47    142.88 o 
  -3   1   3       34.90        0.55     27.34 o 
  -2   1   3     2938.79     2358.69     60.33 o 
  -1   1   3       50.58       79.01     22.24 o 
   0   1   3      452.55      567.15     24.54 o 
   1   1   3    30679.63    33951.16    274.27 o 
   2   1   3     5003.10     4510.44     69.49 o 
   3   1   3       85.97       44.18     20.09 o 
   4   1   3     1625.81     1630.67     48.19 o 
   5   1   3     1044.11     1169.74     49.38 o 
   6   1   3     5076.55     4957.49     96.06 o 
   7   1   3        0.02      -30.39     30.39 o 
   8   1   3     5023.86     4991.96    120.34 o 
   9   1   3      315.24      246.81     47.64 o 
  10   1   3       97.41       50.05     66.71 o 
  11   1   3        8.84      -77.43     77.43 o 
  12   1   3      710.31      715.89    125.02 o 
  13   1   3        8.93       57.85    116.68 o 
 -15   2   3      105.43      -57.21    170.84 o 
 -14   2   3        8.36      -14.04    101.33 o 
 -13   2   3      470.36      609.55    160.67 o 
 -12   2   3       21.14      -69.11     69.11 o 
 -11   2   3      238.39      195.75     63.14 o 
 -10   2   3       67.32       34.98     53.85 o 
  -9   2   3     5235.56     4834.29    129.47 o 
  -8   2   3        9.34      -18.31     37.81 o 
  -7   2   3     2859.65     2681.30     76.43 o 
  -6   2   3      340.60      294.28     36.19 o 
  -5   2   3      644.64      564.88     51.61 o 
  -4   2   3     5145.52     5309.83     95.97 o 
  -3   2   3     3803.63     3405.36     66.77 o 
  -2   2   3     2315.03     2532.58     60.02 o 
  -1   2   3     4538.09     5263.00     75.32 o 
   0   2   3    10777.44    12067.44    128.28 o 
   1   2   3    29630.50    30257.62    237.88 o 
   2   2   3     1155.33     1194.54     39.74 o 
   3   2   3    10961.37    10763.57    114.64 o 
   4   2   3        9.92        7.40     20.12 o 
   5   2   3        0.47       -6.07     20.78 o 
   6   2   3        0.62       27.79     28.94 o 
   7   2   3     3601.37     3481.37     90.87 o 
   8   2   3      114.89      110.88     43.25 o 
   9   2   3      570.81      660.00     61.45 o 
  10   2   3        9.37      -35.99     63.87 o 
  11   2   3      599.00      720.15    123.26 o 
  12   2   3       22.16       58.24    105.30 o 
  13   2   3      667.66      672.94    150.20 o 
 -15   3   3       17.17     -134.27    134.27 o 
 -14   3   3     1254.32     1183.27    143.87 o 
 -13   3   3       44.52       30.38     75.29 o 
 -12   3   3      728.69      542.53     98.99 o 
 -11   3   3      206.34      147.52     61.65 o 
 -10   3   3     2336.85     2324.18    106.20 o 
  -9   3   3       61.58       65.87     52.46 o 
  -8   3   3     7235.07     6926.01    148.17 o 
  -7   3   3       26.08       15.89     32.53 o 
  -6   3   3        0.13      -28.22     28.22 o 
  -5   3   3     2806.18     2996.60     74.38 o 
  -4   3   3    21789.08    21979.24    238.81 o 
  -3   3   3      119.35      113.05     28.29 o 
  -2   3   3    16770.64    16524.72    181.92 o 
  -1   3   3     1230.09     1271.96     56.86 o 
   0   3   3     1466.00     1474.08     42.30 o 
   1   3   3     1650.86     1671.19     42.04 o 
   2   3   3    29774.24    29710.12    241.33 o 
   3   3   3      637.39      705.72     32.31 o 
   4   3   3     5516.17     5494.22     82.90 o 
   5   3   3      115.55      122.02     28.78 o 
   6   3   3     2542.20     2552.74     71.00 o 
   7   3   3      208.84      192.71     40.07 o 
   8   3   3     2679.85     2597.76     93.95 o 
   9   3   3       83.73       12.17     42.61 o 
  10   3   3        4.10       62.79     60.99 o 
  11   3   3       55.48       18.37     85.94 o 
  12   3   3      414.57      392.38    122.70 o 
  13   3   3       13.21       75.36    117.85 o 
 -15   4   3      199.53       35.60    222.42 o 
 -14   4   3        0.19       17.54    104.20 o 
 -13   4   3     1145.49     1080.39    128.16 o 
 -12   4   3      140.51      224.37     82.97 o 
 -11   4   3      135.81      159.26     62.91 o 
 -10   4   3      240.96      192.96     56.69 o 
  -9   4   3     5464.01     5162.30    163.67 o 
  -8   4   3      209.67      118.95     49.37 o 
  -7   4   3     2353.58     2325.84     85.03 o 
  -6   4   3      625.36      548.05     36.30 o 
  -5   4   3       96.23       51.12     24.46 o 
  -4   4   3     3545.79     3905.20    109.88 o 
  -3   4   3    19677.11    19219.36    190.25 o 
  -2   4   3     1457.12     1702.34     43.12 o 
  -1   4   3     3052.29     3190.50     55.66 o 
   0   4   3     2308.57     2286.48     51.91 o 
   1   4   3     7531.10     7352.62     88.02 o 
   2   4   3     1141.86     1209.66     35.94 o 
   3   4   3     4411.74     3931.55     64.98 o 
   4   4   3       20.37       29.39     23.80 o 
   5   4   3      105.84      103.28     25.35 o 
   6   4   3      760.94      837.17     48.08 o 
   7   4   3     2322.05     2360.47     75.59 o 
   8   4   3        2.15       23.35     41.91 o 
   9   4   3     1105.77     1187.92     78.43 o 
  10   4   3       70.86      -10.29     78.47 o 
  11   4   3      165.81      143.25     91.55 o 
  12   4   3        6.28      -94.24    114.33 o 
  13   4   3      166.77       72.14    124.17 o 
 -14   5   3      932.04      989.02    156.32 o 
 -13   5   3       15.12       -7.47     89.12 o 
 -12   5   3      283.62      305.71    138.03 o 
 -11   5   3      239.32      331.40     82.11 o 
 -10   5   3     2515.19     2508.00    109.35 o 
  -9   5   3      134.41      -52.25     72.05 o 
  -8   5   3     5315.58     5201.95    132.14 o 
  -7   5   3        2.64       29.12     44.51 o 
  -6   5   3       26.33       26.21     23.76 o 
  -5   5   3        3.75       24.73     25.67 o 
  -4   5   3    12013.07    11684.03    149.93 o 
  -3   5   3       47.39       29.27     23.10 o 
  -2   5   3     8087.46     7606.73     94.87 o 
  -1   5   3     3290.32     3732.59     67.34 o 
   0   5   3     4379.74     4782.08     72.57 o 
   1   5   3      192.32      166.40     31.43 o 
   2   5   3    10686.54     9960.05    113.20 o 
   3   5   3       73.58       47.95     21.82 o 
   4   5   3     1836.45     1873.78     55.13 o 
   5   5   3      113.64      167.62     31.88 o 
   6   5   3     1672.33     1715.75     58.85 o 
   7   5   3       38.73      -32.62     34.44 o 
   8   5   3     1582.70     1776.77     78.30 o 
   9   5   3      102.02      130.56     57.56 o 
  10   5   3        0.42       51.32     73.26 o 
  11   5   3       74.31      178.79     93.20 o 
  12   5   3      205.52       92.25    172.38 o 
  13   5   3       16.64        8.22    123.42 o 
 -14   6   3       92.26        6.44    129.01 o 
 -13   6   3      758.10      642.12    139.44 o 
 -12   6   3       11.29      -55.42     96.57 o 
 -11   6   3        9.60        7.28     68.48 o 
 -10   6   3       30.85      135.06     62.07 o 
  -9   6   3     3878.05     3758.83    138.99 o 
  -8   6   3       57.11       79.18     41.50 o 
  -7   6   3     4643.13     4424.71    125.01 o 
  -6   6   3        2.93       25.68     40.18 o 
  -5   6   3     1420.54     1456.95     58.74 o 
  -4   6   3       43.11       11.83     30.68 o 
  -3   6   3    15270.82    14315.13    146.93 o 
  -2   6   3     1882.63     1996.59     47.73 o 
  -1   6   3     1117.81     1159.03     41.27 o 
   0   6   3        9.83       -3.36     22.67 o 
   1   6   3     5396.86     5055.05     69.70 o 
   2   6   3     1336.08     1331.90     44.50 o 
   3   6   3     9687.75     9425.72    113.94 o 
   4   6   3      679.68      775.47     40.27 o 
   5   6   3      209.88      217.53     35.18 o 
   6   6   3      107.01       74.25     35.15 o 
   7   6   3     2037.34     2071.12     72.59 o 
   8   6   3      271.18      262.09     47.03 o 
   9   6   3     1203.00     1362.56    122.22 o 
  10   6   3      142.67      -15.80     86.45 o 
  11   6   3       20.83       90.11    105.44 o 
  12   6   3       16.84       76.85    149.10 o 
  13   6   3      362.25      220.46    169.89 o 
 -14   7   3      646.20     1070.75    317.26 o 
 -13   7   3       27.13       34.67     95.81 o 
 -12   7   3      182.91       47.01     86.32 o 
 -11   7   3      127.34      -20.86     86.00 o 
 -10   7   3     1853.68     2010.19    135.97 o 
  -9   7   3       24.01       19.78     57.87 o 
  -8   7   3     2746.23     2908.58    107.82 o 
  -7   7   3       81.65       96.49     53.60 o 
  -6   7   3       76.33       21.48     49.96 o 
  -5   7   3      221.48      197.41     46.83 o 
  -4   7   3     7280.72     7109.34    119.66 o 
  -3   7   3      391.84      391.01     33.00 o 
  -2   7   3     6227.04     6126.65     84.00 o 
  -1   7   3      985.87      988.39     33.13 o 
   0   7   3     1471.71     1426.10     62.60 o 
   1   7   3      607.77      585.80     47.78 o 
   2   7   3     7314.42     7372.38    106.57 o 
   3   7   3     1289.05     1306.87     60.81 o 
   4   7   3     1495.63     1555.98     65.51 o 
   5   7   3       77.36       56.98     33.53 o 
   6   7   3     1498.98     1500.63     71.97 o 
   7   7   3       42.84       67.60     35.37 o 
   8   7   3     2373.77     2643.55    101.74 o 
   9   7   3      503.59      339.20     84.39 o 
  10   7   3      190.53      170.65    107.94 o 
  11   7   3        4.71       60.02    106.46 o 
  12   7   3      228.93      132.48    165.66 o 
 -13   8   3      332.02      334.81    116.65 o 
 -12   8   3        0.54       88.53     79.04 o 
 -11   8   3       26.92       -0.35     71.65 o 
 -10   8   3       59.63       62.43     67.34 o 
  -9   8   3      735.10      846.00     81.93 o 
  -8   8   3       20.60       -6.04     52.01 o 
  -7   8   3      316.22      301.28     67.00 o 
  -6   8   3      236.11      303.60     60.94 o 
  -5   8   3     1559.03     1608.20     83.79 o 
  -4   8   3       12.60       25.47     38.46 o 
  -3   8   3     2269.47     2253.80     70.89 o 
  -2   8   3      134.27      177.16     37.70 o 
  -1   8   3      286.95      263.87     46.17 o 
   0   8   3      121.82       72.36     43.03 o 
   1   8   3     1459.57     1275.97     72.62 o 
   2   8   3       98.65       95.52     56.85 o 
   3   8   3     6593.67     6532.07    115.54 o 
   4   8   3      800.45      840.62     57.94 o 
   5   8   3      771.59      785.54     59.91 o 
   6   8   3        9.90        2.59     41.79 o 
   7   8   3     1526.40     1478.21     94.65 o 
   8   8   3      486.37      475.18     75.75 o 
   9   8   3      636.91      633.76    131.85 o 
  10   8   3       25.73      -98.42     98.42 o 
  11   8   3        7.89      -99.89    114.52 o 
  12   8   3        7.91      -39.15    177.02 o 
 -13   9   3       19.51      -52.37    147.91 o 
 -12   9   3       93.14      160.22    103.07 o 
 -11   9   3        0.11      -70.99     70.99 o 
 -10   9   3      351.10      269.14     78.34 o 
  -9   9   3        1.21      -20.43     62.20 o 
  -8   9   3     1547.39     1677.02    109.68 o 
  -7   9   3        5.52       -6.17     60.69 o 
  -6   9   3      205.15       57.09     69.08 o 
  -5   9   3      190.07      190.73     63.61 o 
  -4   9   3     1186.48     1268.59     78.65 o 
  -3   9   3        0.75       14.54     46.95 o 
  -2   9   3      379.89      372.17     61.38 o 
  -1   9   3       82.71      181.86     84.05 o 
   0   9   3      523.43      688.88     74.75 o 
   1   9   3      450.34      301.02     76.99 o 
   2   9   3     5570.37     5621.41    163.40 o 
   3   9   3      967.98      977.74     68.52 o 
   4   9   3     1249.99     1228.03     75.35 o 
   5   9   3       38.63      -22.90     38.08 o 
   6   9   3      580.73      535.60     56.30 o 
   7   9   3      174.54      269.33     53.03 o 
   8   9   3      994.37     1157.72    210.57 o 
   9   9   3      138.04       35.92     91.42 o 
  10   9   3       45.39      197.62    105.93 o 
  11   9   3       28.72      -28.12    117.24 o 
 -12  10   3       14.84      -11.72    211.19 o 
 -11  10   3        4.21      -17.26     82.01 o 
 -10  10   3       20.19       26.70     71.93 o 
  -9  10   3      396.53      542.54    106.21 o 
  -8  10   3       40.85       20.36     63.41 o 
  -7  10   3      350.88      478.04     77.30 o 
  -6  10   3      456.79      418.86     73.54 o 
  -5  10   3      901.35      846.09     84.83 o 
  -4  10   3        0.04       45.35     56.69 o 
  -3  10   3     1444.31     1458.58     86.22 o 
  -2  10   3      118.13      121.47     61.72 o 
  -1  10   3      100.29      -62.07     64.87 o 
   0  10   3       96.69       60.28     74.22 o 
   1  10   3     1202.49     1431.75    167.24 o 
   2  10   3      108.84       92.06     77.11 o 
   3  10   3     2367.12     2592.38    161.23 o 
   4  10   3        0.68      -46.26     60.48 o 
   5  10   3       42.81       63.30     56.50 o 
   6  10   3        0.44      -52.87     52.87 o 
   7  10   3      990.30      670.31     99.79 o 
   8  10   3      155.40      330.37    101.63 o 
   9  10   3      266.05      188.83    137.57 o 
  10  10   3       10.89      -19.75    102.97 o 
  11  10   3       32.47      119.04    262.92 o 
 -11  11   3       28.52       55.80    115.38 o 
 -10  11   3       41.94       -2.47     75.45 o 
  -9  11   3      104.78      121.19     96.41 o 
  -8  11   3      134.91      193.81     73.26 o 
  -7  11   3        3.88      -44.09     61.24 o 
  -6  11   3       15.89      -35.60     63.83 o 
  -5  11   3      105.03      180.92     74.32 o 
  -4  11   3        5.17       -8.32     59.10 o 
  -3  11   3       80.39       60.61     58.41 o 
  -2  11   3      382.74      258.22     67.27 o 
  -1  11   3      146.10      -38.57     71.30 o 
   0  11   3      230.02      196.95     78.36 o 
   1  11   3      231.95      255.60     83.01 o 
   2  11   3      649.73      762.48    125.30 o 
   3  11   3       26.64       40.45     62.13 o 
   4  11   3       38.10      -57.58     57.58 o 
   5  11   3        3.87       62.71     57.38 o 
   6  11   3       89.15      110.88     62.58 o 
   7  11   3        1.32      -40.02    103.21 o 
   8  11   3      504.70      641.26    146.15 o 
   9  11   3       23.46      172.81    128.43 o 
  10  11   3        5.21      -82.24    158.50 o 
 -11  12   3        0.20      -73.56    109.87 o 
 -10  12   3       72.07      -30.84    122.80 o 
  -9  12   3      149.19       67.40     91.67 o 
  -8  12   3       26.58      -78.53     78.53 o 
  -7  12   3       82.38       29.51     80.85 o 
  -6  12   3       82.56        2.57     74.18 o 
  -5  12   3      429.85      534.60    104.37 o 
  -4  12   3       70.34       -5.25     73.49 o 
  -3  12   3      765.18      659.31     96.46 o 
  -2  12   3        0.76      -61.93     61.93 o 
  -1  12   3      180.74      153.93     78.95 o 
   0  12   3       31.84      -55.44     69.55 o 
   1  12   3      355.74      660.92    101.03 o 
   2  12   3       75.95       22.70     76.14 o 
   3  12   3      169.45      123.08     82.17 o 
   4  12   3      141.76       16.56     68.36 o 
   5  12   3       20.13       35.93     62.73 o 
   6  12   3       39.65       39.78    103.66 o 
   7  12   3      524.52      402.67    200.22 o 
   8  12   3      104.79       52.00    123.92 o 
   9  12   3       76.99      150.30    169.06 o 
 -10  13   3      115.88      249.90    175.85 o 
  -9  13   3        4.61     -138.04    138.04 o 
  -8  13   3      372.34      353.95    102.49 o 
  -7  13   3       63.68       58.61     88.85 o 
  -6  13   3        1.10       -2.26     76.33 o 
  -5  13   3      155.04      212.56     85.18 o 
  -4  13   3      124.55      135.83     82.06 o 
  -3  13   3      110.03       14.27     75.58 o 
  -2  13   3      298.81      230.37     81.22 o 
  -1  13   3       41.86      -51.51     69.50 o 
   0  13   3       61.58      178.71     86.24 o 
   1  13   3       71.35       55.65     82.06 o 
   2  13   3      508.18      521.27     93.32 o 
   3  13   3       44.52       78.20     77.94 o 
   4  13   3      107.85      174.64     81.60 o 
   5  13   3       92.23       46.98     66.98 o 
   6  13   3        3.00      -20.82    109.57 o 
   7  13   3       16.66      -46.41    148.59 o 
   8  13   3      110.34       -2.75    155.91 o 
  -8  14   3        1.70     -134.95    134.95 o 
  -7  14   3       38.41       39.57    143.08 o 
  -6  14   3       67.16      116.63     92.37 o 
  -5  14   3       68.26       80.63     86.82 o 
  -4  14   3       50.25      -11.74     84.11 o 
  -3  14   3      214.65      295.56    109.57 o 
  -2  14   3       25.08      -17.68     84.90 o 
  -1  14   3        3.34      -72.83     72.83 o 
   0  14   3       62.10      -79.94     79.94 o 
   1  14   3      129.22      207.80    132.98 o 
   2  14   3        4.32        0.25     77.09 o 
   3  14   3       52.07       18.33    118.43 o 
   4  14   3       43.31       78.16     83.16 o 
   5  14   3        7.98      -44.35    101.92 o 
   6  14   3       33.05      112.48    153.77 o 
   7  14   3       66.17      -35.93    157.15 o 
  -7  15   3       12.58       53.77    167.87 o 
  -6  15   3        4.45      247.49    160.65 o 
  -5  15   3       55.01      169.54    149.91 o 
  -4  15   3      114.59      220.41    112.89 o 
  -3  15   3        1.82       77.21    108.19 o 
  -2  15   3      114.72      219.28    108.41 o 
  -1  15   3      110.17      111.39     90.73 o 
   0  15   3       25.85      111.76     90.95 o 
   1  15   3        0.39       -0.11     87.29 o 
   2  15   3      297.98      271.95     94.66 o 
   3  15   3       26.40      -20.26     94.76 o 
   4  15   3       21.38     -102.80    160.69 o 
   5  15   3       60.49      193.11    164.09 o 
  -5  16   3       42.42      259.11    237.06 o 
  -4  16   3        1.86      205.99    164.20 o 
  -3  16   3      112.27     -143.85    143.85 o 
  -2  16   3       25.21       75.85    198.29 o 
  -1  16   3       21.92       11.90    162.98 o 
   0  16   3       23.81       29.25    116.64 o 
   1  16   3       60.79      127.72    122.32 o 
   2  16   3        6.70      142.14    116.92 o 
   3  16   3      111.08      222.29    132.41 o 
 -14   0   4      600.59      842.63    334.12 o 
 -12   0   4     1195.89     1374.39    184.22 o 
 -10   0   4      962.08      974.20    120.68 o 
  -8   0   4     7000.85     7034.56    182.75 o 
  -6   0   4     1232.51     1173.18     92.10 o 
  -4   0   4     3805.60     3708.60    190.67 o 
  -2   0   4     1335.83     1783.57     86.98 o 
   0   0   4     5699.59     6655.63     90.48 o 
   2   0   4     1872.87     2090.29     65.86 o 
   4   0   4     3678.88     3652.09    102.91 o 
   6   0   4     2190.83     2197.83     99.48 o 
   8   0   4     1707.87     1805.12    137.59 o 
  10   0   4        8.95      140.33    197.74 o 
  12   0   4      147.69      111.91    139.31 o 
 -15   1   4        9.63      -33.93    142.46 o 
 -14   1   4        0.94      -40.36     80.44 o 
 -13   1   4     1306.23     1181.67    128.86 o 
 -12   1   4       12.60      -53.15     70.51 o 
 -11   1   4      123.04      100.53     67.24 o 
 -10   1   4      280.44      273.31     65.38 o 
  -9   1   4      670.29      675.77     66.12 o 
  -8   1   4      166.09      131.98     50.61 o 
  -7   1   4     8400.57     8242.75    131.85 o 
  -6   1   4       53.55       51.10     33.88 o 
  -5   1   4      981.35     1197.40     52.40 o 
  -4   1   4     2033.62     2118.85     61.83 o 
  -3   1   4     4082.02     3788.01     69.60 o 
  -2   1   4     1390.04     1582.60     49.46 o 
  -1   1   4     1043.75      873.26     31.50 o 
   0   1   4     6072.84     6604.16     78.51 o 
   1   1   4     3164.47     3376.73     83.92 o 
   2   1   4     1384.08     1378.77     40.62 o 
   3   1   4     4302.55     4048.64     69.20 o 
   4   1   4      107.68       85.24     26.62 o 
   5   1   4     1135.10     1081.93     49.93 o 
   6   1   4      106.60      146.92     36.93 o 
   7   1   4     2831.87     2692.75     82.89 o 
   8   1   4      857.69      846.64     62.29 o 
   9   1   4      928.56      917.78     84.68 o 
  10   1   4      223.29      153.76     88.54 o 
  11   1   4      103.56      280.18     97.01 o 
  12   1   4        1.75      -67.89     89.94 o 
  13   1   4      511.41      621.04    182.71 o 
 -15   2   4        0.06      -43.28    141.01 o 
 -14   2   4      586.41      397.49    109.91 o 
 -13   2   4      266.47      212.72     93.40 o 
 -12   2   4     2038.19     1850.26    142.30 o 
 -11   2   4      634.60      766.29     86.72 o 
 -10   2   4       66.30       26.00     55.12 o 
  -9   2   4      101.35       72.34     73.71 o 
  -8   2   4     3079.15     3004.87     98.75 o 
  -7   2   4     1206.86     1098.66     54.02 o 
  -6   2   4      205.45      177.49     39.30 o 
  -5   2   4    11032.67    11355.30    164.33 o 
  -4   2   4     3282.53     3279.31     76.51 o 
  -3   2   4        5.56       17.04     27.30 o 
  -2   2   4    24445.79    25337.60    260.97 o 
  -1   2   4     8941.36     9236.88    110.56 o 
   0   2   4    22275.93    23308.77    200.74 o 
   1   2   4     3243.85     3134.36     51.20 o 
   2   2   4     4260.74     4010.45     60.39 o 
   3   2   4        1.71      -20.40     20.40 o 
   4   2   4     1174.22     1032.30     41.44 o 
   5   2   4     1752.72     1919.20     59.05 o 
   6   2   4      802.94      775.94     53.73 o 
   7   2   4      280.08      217.08     43.98 o 
   8   2   4     2383.91     2315.46     96.76 o 
   9   2   4       23.01       44.89     46.76 o 
  10   2   4      848.34      861.83    115.07 o 
  11   2   4      157.21      185.56     96.41 o 
  12   2   4      184.49      258.93    123.28 o 
  13   2   4        0.52     -108.36    108.36 o 
 -15   3   4      279.52      244.89    163.96 o 
 -14   3   4      106.73      118.69     93.06 o 
 -13   3   4     2058.02     2121.09    208.13 o 
 -12   3   4      243.00      232.56     84.29 o 
 -11   3   4      199.97      107.99     65.75 o 
 -10   3   4        3.74       54.38     55.20 o 
  -9   3   4     3842.52     3693.71    117.91 o 
  -8   3   4       77.72       37.92     45.07 o 
  -7   3   4     6617.63     6339.65    131.81 o 
  -6   3   4      420.58      380.79     45.24 o 
  -5   3   4        8.08       30.25     31.99 o 
  -4   3   4       85.41      123.04     30.59 o 
  -3   3   4    25044.02    24870.72    249.24 o 
  -2   3   4     1264.22     1358.85     43.45 o 
  -1   3   4     4979.95     4549.17     70.49 o 
   0   3   4      255.39      297.09     25.40 o 
   1   3   4     5168.69     5126.44     75.38 o 
   2   3   4     6000.20     6307.15     79.78 o 
   3   3   4    11285.70    10741.40    122.64 o 
   4   3   4       19.69       23.66     23.76 o 
   5   3   4      661.39      651.19     47.40 o 
   6   3   4      299.23      236.61     40.56 o 
   7   3   4     1167.89     1277.04     66.90 o 
   8   3   4        7.37       25.43     46.26 o 
   9   3   4     1219.92     1335.34     91.10 o 
  10   3   4      167.17      170.10    115.85 o 
  11   3   4       79.53      180.08     93.87 o 
  12   3   4       20.74      170.24    119.12 o 
  13   3   4      305.08      240.11    173.99 o 
 -15   4   4        0.80       41.44    239.82 o 
 -14   4   4      808.90      905.70    150.17 o 
 -13   4   4        0.06      -19.72     77.24 o 
 -12   4   4     1029.31     1074.10    121.58 o 
 -11   4   4      164.58      207.72     70.23 o 
 -10   4   4      330.11      244.77     61.70 o 
  -9   4   4      286.11      189.60     58.31 o 
  -8   4   4     8909.01     8616.39    168.55 o 
  -7   4   4      205.30      256.22     47.63 o 
  -6   4   4     2945.85     2915.90    113.24 o 
  -5   4   4      180.33      143.83     34.90 o 
  -4   4   4    13667.44    13565.64    195.73 o 
  -3   4   4       85.69      118.30     22.76 o 
  -2   4   4    26907.39    26892.12    247.57 o 
  -1   4   4     1227.80     1343.59     40.21 o 
   0   4   4      899.90      952.04     39.22 o 
   1   4   4     3139.11     3290.17     61.62 o 
   2   4   4     7118.27     6843.53     88.02 o 
   3   4   4      364.76      426.15     31.52 o 
   4   4   4     5397.06     5399.69     82.22 o 
   5   4   4      362.36      277.81     36.87 o 
   6   4   4      227.25      211.35     39.19 o 
   7   4   4       77.09       74.53     41.08 o 
   8   4   4     2702.75     2719.68     93.90 o 
   9   4   4        5.81       15.91     53.89 o 
  10   4   4      462.15      445.28    102.80 o 
  11   4   4      221.19      247.41     99.63 o 
  12   4   4      140.93      232.73    122.15 o 
  13   4   4        9.05      130.31    134.80 o 
 -15   5   4      103.87       -6.03    235.08 o 
 -14   5   4       39.76       14.42    101.93 o 
 -13   5   4     1277.36     1301.18    158.45 o 
 -12   5   4        8.70      -78.41     78.41 o 
 -11   5   4      364.62      293.16     77.31 o 
 -10   5   4       55.60      106.00     61.69 o 
  -9   5   4     4040.84     3981.95    125.61 o 
  -8   5   4       39.17        5.88     47.93 o 
  -7   5   4     5255.54     5048.27    117.30 o 
  -6   5   4     1410.54     1522.63     72.06 o 
  -5   5   4       86.34       -3.45     26.09 o 
  -4   5   4      273.71      256.66     35.26 o 
  -3   5   4    15248.73    14863.12    164.15 o 
  -2   5   4       19.01       37.72     25.32 o 
  -1   5   4    20995.16    20993.79    205.36 o 
   0   5   4      144.95      194.29     30.72 o 
   1   5   4     1574.80     1518.63     49.16 o 
   2   5   4      116.72      177.83     40.54 o 
   3   5   4    10825.82    10616.56    119.89 o 
   4   5   4     1023.83     1113.69     50.46 o 
   5   5   4     1683.22     1800.20     57.03 o 
   6   5   4      486.04      480.49     42.73 o 
   7   5   4     1087.16     1208.24     73.88 o 
   8   5   4      151.97       91.10     45.31 o 
   9   5   4     1682.40     1774.97    108.41 o 
  10   5   4       80.89       11.54    108.73 o 
  11   5   4       14.68       -0.27    131.53 o 
  12   5   4        0.27     -103.25    103.25 o 
 -14   6   4      654.85      205.11    226.87 o 
 -13   6   4       22.68      114.00    105.15 o 
 -12   6   4      713.03      917.03    144.84 o 
 -11   6   4      220.18      319.95     85.00 o 
 -10   6   4     1125.20     1028.77     94.51 o 
  -9   6   4      221.87      357.76     72.61 o 
  -8   6   4     6444.62     6026.55    224.86 o 
  -7   6   4        3.38       -0.92     46.54 o 
  -6   6   4      993.01      908.18     62.66 o 
  -5   6   4      121.07      181.02     43.92 o 
  -4   6   4     6347.26     5933.26    105.35 o 
  -3   6   4     1109.13     1136.75     47.79 o 
  -2   6   4    13315.81    12266.96    144.38 o 
  -1   6   4     1591.39     1813.61     57.28 o 
   0   6   4      104.49       54.11     26.45 o 
   1   6   4      174.87      164.84     28.48 o 
   2   6   4     8808.84     8683.29    110.09 o 
   3   6   4     1052.57     1094.33     41.58 o 
   4   6   4     3874.11     4023.54     77.08 o 
   5   6   4       95.66      103.66     34.45 o 
   6   6   4      596.30      616.13     47.87 o 
   7   6   4      341.86      234.46     55.16 o 
   8   6   4     1875.67     2014.40     97.67 o 
   9   6   4      515.98      465.15     80.62 o 
  10   6   4      244.61      292.34     89.02 o 
  11   6   4       43.29       46.42    112.91 o 
  12   6   4      160.23      197.44    132.95 o 
 -14   7   4       74.81      101.17    196.11 o 
 -13   7   4      739.24      601.39    134.05 o 
 -12   7   4       44.25      -21.22     80.03 o 
 -11   7   4      180.55       83.46     77.67 o 
 -10   7   4      218.60      272.31     77.58 o 
  -9   7   4     1487.34     1488.29    120.99 o 
  -8   7   4      330.94      309.20     74.26 o 
  -7   7   4     3836.31     3877.93    128.53 o 
  -6   7   4        0.10        2.29     45.70 o 
  -5   7   4        6.55      -28.06     39.83 o 
  -4   7   4      292.10      241.09     40.25 o 
  -3   7   4     6452.81     6093.54     94.85 o 
  -2   7   4        0.84        6.30     24.92 o 
  -1   7   4     2333.24     2133.36     57.08 o 
   0   7   4       51.12       72.20     31.53 o 
   1   7   4      366.22      355.23     32.32 o 
   2   7   4      233.49      237.73     56.69 o 
   3   7   4     4352.11     4330.47     92.45 o 
   4   7   4     1269.28     1339.50     60.89 o 
   5   7   4      192.47      180.78     43.46 o 
   6   7   4       20.06        6.82     40.55 o 
   7   7   4     1122.20     1321.03     79.25 o 
   8   7   4       96.08      116.76     61.17 o 
   9   7   4      932.90     1066.93     93.77 o 
  10   7   4      213.09      414.58    127.65 o 
  11   7   4        0.02      -61.84    148.10 o 
  12   7   4        0.24       46.48    154.65 o 
 -13   8   4      130.74      -19.44     99.07 o 
 -12   8   4      547.60      705.36    109.12 o 
 -11   8   4        0.04       -4.60     71.81 o 
 -10   8   4       46.77      -53.66     83.92 o 
  -9   8   4       19.11      -35.95     52.37 o 
  -8   8   4      717.27      797.80     80.64 o 
  -7   8   4       36.53        5.03     55.68 o 
  -6   8   4     1890.81     2025.51    101.55 o 
  -5   8   4        0.13      -42.38     42.38 o 
  -4   8   4     1304.93     1225.65     62.79 o 
  -3   8   4      192.74      166.56     42.84 o 
  -2   8   4     2700.77     2672.25     84.26 o 
  -1   8   4        0.16       25.01     41.44 o 
   0   8   4        7.91      -16.98     43.13 o 
   1   8   4      228.54      239.62     88.74 o 
   2   8   4     1744.69     1614.72     72.71 o 
   3   8   4      903.23     1042.44     67.37 o 
   4   8   4     2626.44     2975.29     83.72 o 
   5   8   4       12.97       15.09     41.01 o 
   6   8   4      157.14      116.13     53.44 o 
   7   8   4       25.22       -2.24     54.46 o 
   8   8   4      783.95      888.74     93.09 o 
   9   8   4      166.20      192.11    101.18 o 
  10   8   4      131.84      312.61    127.27 o 
  11   8   4        1.25     -129.75    129.75 o 
 -13   9   4      469.82      559.87    179.22 o 
 -12   9   4        2.76      -82.07     82.07 o 
 -11   9   4      129.54       69.03     79.69 o 
 -10   9   4       84.71      -11.84     64.00 o 
  -9   9   4      118.79      233.09     73.50 o 
  -8   9   4        0.85       70.77     63.26 o 
  -7   9   4      147.48       95.64     64.81 o 
  -6   9   4     1395.01     1133.16     94.26 o 
  -5   9   4       11.76       50.23     58.77 o 
  -4   9   4        6.58       10.21     58.57 o 
  -3   9   4     2365.71     2338.86     96.05 o 
  -2   9   4      160.17      123.41     54.95 o 
  -1   9   4     1260.00     1276.82     83.90 o 
   0   9   4      316.60      373.79     67.71 o 
   1   9   4       68.87       60.81     52.81 o 
   2   9   4      133.01       36.74     52.28 o 
   3   9   4      649.72      706.18     65.55 o 
   4   9   4      955.14      869.52     75.97 o 
   5   9   4      180.66      186.45     44.46 o 
   6   9   4       93.44      103.25     56.48 o 
   7   9   4      510.92      648.73     73.11 o 
   8   9   4      203.55      373.23     81.65 o 
   9   9   4      698.69      364.15    144.43 o 
  10   9   4       38.65       97.43    113.50 o 
  11   9   4        0.39     -134.67    134.67 o 
 -12  10   4      350.21      273.55    165.24 o 
 -11  10   4        0.44      -54.63     79.88 o 
 -10  10   4        6.32      -68.34     68.34 o 
  -9  10   4      122.39      -60.60     60.60 o 
  -8  10   4      409.53      381.05     76.40 o 
  -7  10   4       66.05       27.60     59.73 o 
  -6  10   4      797.99      934.31    109.07 o 
  -5  10   4      100.16      150.02     65.07 o 
  -4  10   4       40.94       15.53     60.02 o 
  -3  10   4        8.92      -54.55     54.55 o 
  -2  10   4     1189.09     1250.80     89.73 o 
  -1  10   4       52.42      -11.36     66.74 o 
   0  10   4        9.47       21.02     74.74 o 
   1  10   4      119.71       96.41     75.81 o 
   2  10   4      378.79      380.53     88.97 o 
   3  10   4      135.08       59.84     60.70 o 
   4  10   4      339.61      342.63     68.99 o 
   5  10   4       12.48       73.05     69.83 o 
   6  10   4       37.82      105.40     83.12 o 
   7  10   4        0.31       -2.02     75.72 o 
   8  10   4      413.22      612.39    237.16 o 
   9  10   4       94.57       62.07    103.15 o 
  10  10   4       13.32       93.82    111.63 o 
 -12  11   4        5.40     -135.72    147.31 o 
 -11  11   4       93.98      -79.11    123.66 o 
 -10  11   4       52.02       37.91     77.58 o 
  -9  11   4       45.29       44.95     68.97 o 
  -8  11   4       27.09       10.74     66.11 o 
  -7  11   4      451.83      438.05     80.38 o 
  -6  11   4       81.81       46.04     63.94 o 
  -5  11   4       69.31       72.64     60.13 o 
  -4  11   4        9.59       70.45     65.98 o 
  -3  11   4      295.84      235.30     75.59 o 
  -2  11   4        7.05      -57.24     57.24 o 
  -1  11   4      556.79      715.57     98.46 o 
   0  11   4      418.21      576.30     93.05 o 
   1  11   4        0.47      -47.41     70.42 o 
   2  11   4      224.12      128.33     79.14 o 
   3  11   4      266.67      252.72     78.99 o 
   4  11   4       16.86      -26.81     59.44 o 
   5  11   4       79.84      138.00     81.09 o 
   6  11   4        1.41      -70.87     73.51 o 
   7  11   4      204.81      303.08     91.89 o 
   8  11   4       15.23      -33.69    110.62 o 
   9  11   4      156.09      258.07    143.25 o 
 -11  12   4       35.33      237.09    134.43 o 
 -10  12   4       30.31       -3.12    113.53 o 
  -9  12   4       29.60       68.62     80.11 o 
  -8  12   4      425.05      374.34     96.62 o 
  -7  12   4       77.11      -42.27     73.68 o 
  -6  12   4      158.34      292.38     89.77 o 
  -5  12   4      441.98      316.24     92.32 o 
  -4  12   4        9.46       16.82     67.01 o 
  -3  12   4        0.04       47.51     69.14 o 
  -2  12   4      611.28      735.78     96.95 o 
  -1  12   4      437.93      460.61     81.37 o 
   0  12   4       11.66       26.16     73.75 o 
   1  12   4       22.30      -59.44     73.89 o 
   2  12   4      240.19      343.65     93.66 o 
   3  12   4       46.39      -47.51     87.65 o 
   4  12   4      218.48      232.10     83.05 o 
   5  12   4      109.50      117.72     82.94 o 
   6  12   4       48.93      -75.43     75.43 o 
   7  12   4       71.57      -88.90    116.23 o 
   8  12   4      202.31      127.23    155.47 o 
 -10  13   4        6.65     -146.51    146.51 o 
  -9  13   4      222.66      102.26    162.18 o 
  -8  13   4        0.02      -47.94     83.76 o 
  -7  13   4      251.81      242.63     96.11 o 
  -6  13   4       33.33      167.30     86.77 o 
  -5  13   4       22.58      -12.37     78.64 o 
  -4  13   4       69.07       18.62    105.91 o 
  -3  13   4      414.28      432.04     98.62 o 
  -2  13   4        0.07       65.69     84.28 o 
  -1  13   4      778.47      709.17     99.59 o 
   0  13   4       28.19      159.14     84.22 o 
   1  13   4       83.54       68.91    108.64 o 
   2  13   4        4.29       -7.84     71.49 o 
   3  13   4      238.46      196.94     92.93 o 
   4  13   4       25.75      120.46     94.78 o 
   5  13   4       13.32       16.88     84.23 o 
   6  13   4       35.57      -74.20    113.43 o 
   7  13   4       60.09      293.01    171.17 o 
  -8  14   4      139.24      -51.61    155.68 o 
  -7  14   4        0.03      -99.47    250.11 o 
  -6  14   4       44.41      -24.82     90.85 o 
  -5  14   4       56.24      141.01     95.90 o 
  -4  14   4       11.72       71.65     81.94 o 
  -3  14   4       17.62      -58.27     88.91 o 
  -2  14   4      339.88      343.81    102.32 o 
  -1  14   4      106.05       47.23     74.96 o 
   0  14   4       14.57       27.18     84.58 o 
   1  14   4       49.21       61.75     87.52 o 
   2  14   4      208.48      194.75     86.90 o 
   3  14   4       15.60      111.66     92.20 o 
   4  14   4       66.67      -90.30     92.41 o 
   5  14   4      122.85      179.12    104.64 o 
   6  14   4       49.18      -45.64    282.25 o 
  -7  15   4      147.47      -89.03    162.60 o 
  -6  15   4        6.25     -142.86    142.86 o 
  -5  15   4       17.56     -122.70    122.70 o 
  -4  15   4        0.04      -95.13    110.12 o 
  -3  15   4      254.80      391.57    120.50 o 
  -2  15   4       34.25      -34.05     96.29 o 
  -1  15   4      123.45       49.91    100.82 o 
   0  15   4      111.70        8.48     83.72 o 
   1  15   4        3.91      -53.52     90.05 o 
   2  15   4       26.33       -5.45     93.88 o 
   3  15   4      136.70      160.33    119.69 o 
   4  15   4       57.45      172.97    122.55 o 
   5  15   4       31.35     -140.04    204.32 o 
  -4  16   4       73.15      132.40    166.22 o 
  -3  16   4        3.24      137.89    153.53 o 
  -2  16   4      124.81      337.02    162.90 o 
  -1  16   4       37.36       58.11    163.48 o 
   0  16   4        4.77       37.82    131.72 o 
   1  16   4        0.40      -26.47    101.01 o 
   2  16   4       71.95      253.56    133.50 o 
 -15   0   5       94.71      -17.70    209.96 o 
 -13   0   5     2125.41     2157.03    455.12 o 
 -11   0   5     1775.70     1825.29    159.50 o 
  -9   0   5       61.49       15.09    122.51 o 
  -7   0   5    11625.26    11221.77    224.33 o 
  -5   0   5    14843.63    14680.76    248.27 o 
  -3   0   5      979.21     1455.28     65.19 o 
  -1   0   5    17908.90    17630.46    219.43 o 
   1   0   5      832.67      858.34     61.87 o 
   3   0   5    10062.50     9733.83    205.79 o 
   5   0   5     9024.34     9441.67    194.25 o 
   7   0   5       99.45      116.70     75.40 o 
   9   0   5      316.76       54.88    152.10 o 
  11   0   5       81.56      163.39    136.77 o 
  13   0   5      215.73      239.52    183.38 o 
 -15   1   5       10.47     -119.62    149.04 o 
 -14   1   5      539.74      366.45    105.08 o 
 -13   1   5       16.00      -73.49     73.49 o 
 -12   1   5     3151.23     3201.68    172.73 o 
 -11   1   5       37.64       13.15     58.47 o 
 -10   1   5       45.71      154.70     61.32 o 
  -9   1   5      512.37      455.95     66.67 o 
  -8   1   5     6365.76     6806.42    199.46 o 
  -7   1   5      206.06      234.03     38.15 o 
  -6   1   5     8714.25     7954.63    137.11 o 
  -5   1   5     1203.89     1232.47     55.19 o 
  -4   1   5     2038.17     2361.55     66.64 o 
  -3   1   5      199.59      257.14     46.34 o 
  -2   1   5    15528.95    14735.76    153.98 o 
  -1   1   5     3908.28     4324.49     61.64 o 
   0   1   5     7004.98     6799.76     83.20 o 
   1   1   5       84.80      111.77     27.06 o 
   2   1   5     2481.04     2448.32     52.79 o 
   3   1   5      274.82      263.46     30.47 o 
   4   1   5     1258.34     1341.57     48.79 o 
   5   1   5      647.50      774.97     47.80 o 
   6   1   5      562.12      565.18     49.44 o 
   7   1   5      237.20      233.08     51.21 o 
   8   1   5      764.83      684.31     72.77 o 
   9   1   5       17.95       37.53     78.09 o 
  10   1   5      668.75      728.80    115.64 o 
  11   1   5        0.26       10.94     92.74 o 
  12   1   5        0.16      200.51    110.86 o 
  13   1   5        0.11     -124.98    124.98 o 
 -15   2   5       18.26     -136.01    136.01 o 
 -14   2   5      194.80      185.34     98.07 o 
 -13   2   5     1776.31     1610.64    142.96 o 
 -12   2   5      234.57      135.52     83.77 o 
 -11   2   5     1285.06     1339.01    100.45 o 
 -10   2   5        2.43      -14.10     55.47 o 
  -9   2   5      169.88      110.69     52.58 o 
  -8   2   5      915.65      931.73     83.25 o 
  -7   2   5    11100.21    10836.45    177.40 o 
  -6   2   5       15.61      -34.26     34.26 o 
  -5   2   5     2182.12     2127.25     90.18 o 
  -4   2   5       73.60       73.57     30.81 o 
  -3   2   5    12960.53    12412.30    165.02 o 
  -2   2   5     3778.42     3741.45     68.12 o 
  -1   2   5     4568.32     4152.33     66.02 o 
   0   2   5      319.16      349.17     25.19 o 
   1   2   5      782.00      965.04     36.93 o 
   2   2   5       12.00       54.50     19.24 o 
   3   2   5     4268.41     4142.54     74.17 o 
   4   2   5       88.52       53.72     29.32 o 
   5   2   5     4148.93     4034.41     84.36 o 
   6   2   5       45.73       33.85     37.54 o 
   7   2   5      687.36      749.71     64.42 o 
   8   2   5        4.25       -0.81     49.77 o 
   9   2   5     1490.39     1498.53    120.23 o 
  10   2   5       15.84       68.21    119.16 o 
  11   2   5       25.82       27.08     92.65 o 
  12   2   5       15.93      -94.69     94.69 o 
  13   2   5       51.13       55.56    136.16 o 
 -15   3   5       60.55      -52.40    195.22 o 
 -14   3   5       62.20       41.73    111.78 o 
 -13   3   5       35.14      119.44     84.80 o 
 -12   3   5     1819.87     1682.08    151.71 o 
 -11   3   5      414.67      502.60     77.53 o 
 -10   3   5      295.02      290.16     63.54 o 
  -9   3   5      152.65      195.20     66.77 o 
  -8   3   5     5630.71     5375.73    131.10 o 
  -7   3   5     1020.80     1038.42     65.23 o 
  -6   3   5     4978.88     4870.62    109.47 o 
  -5   3   5       34.10      -32.78     32.78 o 
  -4   3   5     1264.79     1288.25     52.77 o 
  -3   3   5     1955.34     2004.58     58.30 o 
  -2   3   5    15360.05    14334.14    151.18 o 
  -1   3   5    10912.58    11069.57    131.69 o 
   0   3   5    14709.75    14414.18    150.75 o 
   1   3   5     1469.78     1498.58     45.37 o 
   2   3   5     4158.99     3836.14     80.49 o 
   3   3   5        0.07       -3.09     23.25 o 
   4   3   5     9642.74     9258.92    118.84 o 
   5   3   5      433.12      426.74     46.74 o 
   6   3   5      381.92      367.04     48.32 o 
   7   3   5       12.90       23.97     43.70 o 
   8   3   5     1370.27     1445.08     89.79 o 
   9   3   5      177.58      315.20     84.51 o 
  10   3   5     1355.12     1583.08    147.59 o 
  11   3   5      172.83      367.77    106.29 o 
  12   3   5        0.55      152.29    107.31 o 
 -15   4   5       30.19     -169.81    206.40 o 
 -14   4   5        2.83      146.73    144.53 o 
 -13   4   5      988.37     1044.63    151.96 o 
 -12   4   5       16.81      -20.47     73.82 o 
 -11   4   5      550.77      483.94     81.71 o 
 -10   4   5        9.46      -31.13     51.48 o 
  -9   4   5     2725.41     2599.60    105.13 o 
  -8   4   5      309.62      164.36     51.72 o 
  -7   4   5     8660.94     8549.86    159.47 o 
  -6   4   5      447.90      392.74     48.59 o 
  -5   4   5     1311.11     1389.94     58.63 o 
  -4   4   5      734.90      711.45     52.64 o 
  -3   4   5    11810.16    11736.15    144.42 o 
  -2   4   5       27.95      -14.35     23.90 o 
  -1   4   5    18649.08    19232.09    180.76 o 
   0   4   5      214.51      223.75     28.99 o 
   1   4   5     1696.08     1759.80     59.12 o 
   2   4   5        1.02      -18.80     18.80 o 
   3   4   5    14027.26    13979.39    147.55 o 
   4   4   5      457.06      505.81     39.33 o 
   5   4   5     2647.55     2477.73     64.58 o 
   6   4   5      321.72      381.03     47.43 o 
   7   4   5      158.70      107.65     46.71 o 
   8   4   5       44.24        4.12     44.47 o 
   9   4   5     1893.99     2040.25    120.80 o 
  10   4   5       45.43      -69.69     86.63 o 
  11   4   5       89.75      250.57    107.65 o 
  12   4   5       41.60       78.37    124.44 o 
 -15   5   5      109.76     -140.04    202.74 o 
 -14   5   5      152.89      -96.66     96.66 o 
 -13   5   5       25.27      -86.91     86.91 o 
 -12   5   5      759.81      818.57    188.04 o 
 -11   5   5       82.76       60.43     86.14 o 
 -10   5   5        0.30      -54.97     54.97 o 
  -9   5   5       33.96      -14.59     56.38 o 
  -8   5   5     5353.78     5147.65    255.70 o 
  -7   5   5      228.08      131.88     49.58 o 
  -6   5   5     2663.33     2542.27     81.32 o 
  -5   5   5      206.00      259.58     37.74 o 
  -4   5   5     2054.22     2113.85     67.60 o 
  -3   5   5     1815.24     2019.08     64.27 o 
  -2   5   5    13500.17    12936.69    156.88 o 
  -1   5   5     1641.15     1740.31     51.57 o 
   0   5   5     1997.18     1978.79     54.03 o 
   1   5   5       19.04      -26.76     26.76 o 
   2   5   5     6969.58     7042.36    100.92 o 
   3   5   5     1256.20     1309.03     47.63 o 
   4   5   5     8643.68     8412.79    111.69 o 
   5   5   5      159.89      148.07     35.12 o 
   6   5   5       38.63       93.26     36.45 o 
   7   5   5        5.74      -15.74     40.61 o 
   8   5   5     1616.13     1668.50     97.27 o 
   9   5   5      182.75      219.69     94.52 o 
  10   5   5      808.28      843.92    126.43 o 
  11   5   5      150.60      102.20    102.93 o 
  12   5   5       48.45      128.62    126.56 o 
 -14   6   5       24.48       -3.46    171.39 o 
 -13   6   5      749.49      701.07    136.89 o 
 -12   6   5       85.25      -76.96     84.23 o 
 -11   6   5      483.63      523.87     91.15 o 
 -10   6   5      488.40      461.41     79.07 o 
  -9   6   5     1101.19     1150.90     96.05 o 
  -8   6   5      315.41      406.09     72.23 o 
  -7   6   5     5289.69     5176.27    146.10 o 
  -6   6   5       56.41       80.04     42.84 o 
  -5   6   5      825.37      790.65     64.62 o 
  -4   6   5       95.33       59.15     33.67 o 
  -3   6   5     6634.56     6125.95    106.53 o 
  -2   6   5       36.06       12.10     29.06 o 
  -1   6   5     8995.72     9096.74    148.10 o 
   0   6   5       67.45       22.98     21.16 o 
   1   6   5      155.62      162.61     40.86 o 
   2   6   5      143.88      134.69     29.64 o 
   3   6   5     5733.39     5529.63     95.39 o 
   4   6   5     1102.52     1152.39     50.84 o 
   5   6   5     3238.26     3293.83    106.37 o 
   6   6   5        8.15      102.55     50.28 o 
   7   6   5      228.19      253.30     55.95 o 
   8   6   5       85.01      122.38     59.91 o 
   9   6   5     1235.08     1482.55    175.18 o 
  10   6   5       77.71      161.12     96.40 o 
  11   6   5      182.95       27.83    183.48 o 
  12   6   5        8.13       79.55    177.15 o 
 -14   7   5      207.41      287.00    217.08 o 
 -13   7   5      128.59      250.70    111.35 o 
 -12   7   5      861.46      970.21    128.20 o 
 -11   7   5       33.75       23.66     76.63 o 
 -10   7   5       17.91       -0.12     68.65 o 
  -9   7   5     1148.11     1121.53    103.11 o 
  -8   7   5     3436.88     3452.37    125.18 o 
  -7   7   5      863.56      866.33     72.61 o 
  -6   7   5     4376.41     4108.13    113.87 o 
  -5   7   5       41.31       90.27     45.61 o 
  -4   7   5      222.84      226.73     42.50 o 
  -3   7   5      357.83      317.74     43.96 o 
  -2   7   5     6723.55     6338.75    111.38 o 
  -1   7   5        1.05       18.21     26.82 o 
   0   7   5      860.63      923.45     73.10 o 
   1   7   5      306.41      432.85     55.97 o 
   2   7   5     2849.56     2922.35     89.29 o 
   3   7   5       61.11       34.87     36.75 o 
   4   7   5     6793.79     6717.02    118.22 o 
   5   7   5       25.03      -40.09     46.43 o 
   6   7   5       27.09      100.75     50.30 o 
   7   7   5        1.81       42.99     51.24 o 
   8   7   5      574.78      706.08     82.50 o 
   9   7   5      104.06       38.64     90.52 o 
  10   7   5      452.33      635.49    187.13 o 
  11   7   5       77.91      175.20    173.61 o 
 -14   8   5       68.51       90.49    191.36 o 
 -13   8   5      583.17      542.27    135.09 o 
 -12   8   5       27.41       14.56     74.19 o 
 -11   8   5      520.04      389.15     89.58 o 
 -10   8   5      159.21      154.31     74.36 o 
  -9   8   5      637.63      615.14     76.54 o 
  -8   8   5      108.80      -15.65     77.59 o 
  -7   8   5     1602.16     1651.12     96.20 o 
  -6   8   5      277.66      241.62     60.98 o 
  -5   8   5      748.16      813.35     67.94 o 
  -4   8   5      196.52      107.92     50.76 o 
  -3   8   5     2472.22     2656.06     87.06 o 
  -2   8   5       25.70       31.15     40.95 o 
  -1   8   5     1563.93     1620.42     73.50 o 
   0   8   5      156.64      123.53     54.59 o 
   1   8   5       15.49       36.80     51.74 o 
   2   8   5       21.54       56.84     48.31 o 
   3   8   5     1816.71     1933.46     71.86 o 
   4   8   5      837.28      848.56     58.51 o 
   5   8   5      673.64      680.53     65.23 o 
   6   8   5      100.52      125.00     52.79 o 
   7   8   5      156.04      140.07     68.95 o 
   8   8   5       61.88       42.51     66.26 o 
   9   8   5      431.55      501.85     96.90 o 
  10   8   5      168.12       12.95    153.54 o 
  11   8   5       28.17     -239.09    314.84 o 
 -13   9   5       30.57      278.29    168.22 o 
 -12   9   5      638.58      638.05    115.66 o 
 -11   9   5        4.12      -53.03     72.68 o 
 -10   9   5       73.01       -3.08     66.14 o 
  -9   9   5      101.99      102.34     66.61 o 
  -8   9   5      525.80      691.58     86.52 o 
  -7   9   5      239.80      258.86     84.92 o 
  -6   9   5     3017.38     2995.88    128.72 o 
  -5   9   5        1.93       -2.40     56.08 o 
  -4   9   5      174.15      137.02     66.52 o 
  -3   9   5       77.06        7.67     49.81 o 
  -2   9   5     1515.31     1473.90     92.49 o 
  -1   9   5       12.33       -2.76     48.54 o 
   0   9   5      336.15      305.06     63.42 o 
   1   9   5      120.71       41.91     54.58 o 
   2   9   5       57.56       94.03     53.12 o 
   3   9   5        1.40      -45.17     45.17 o 
   4   9   5     1619.95     1534.66     92.34 o 
   5   9   5        6.27       16.71     54.77 o 
   6   9   5       70.69       58.88     54.32 o 
   7   9   5        2.95       11.19     65.27 o 
   8   9   5      295.77      191.46     78.00 o 
   9   9   5      123.44      107.46    100.23 o 
  10   9   5      106.88       47.34    158.60 o 
 -12  10   5       17.10       13.18    138.59 o 
 -11  10   5      335.56      157.51     94.86 o 
 -10  10   5       48.08      108.80     72.87 o 
  -9  10   5      113.85      106.33     70.15 o 
  -8  10   5       37.42       19.33     61.11 o 
  -7  10   5      976.28     1129.99     98.39 o 
  -6  10   5       48.18      140.07     66.03 o 
  -5  10   5      108.17       12.43     59.09 o 
  -4  10   5       35.06      -23.98     59.41 o 
  -3  10   5      525.52      559.43    101.44 o 
  -2  10   5      122.78      128.44     59.46 o 
  -1  10   5     1545.88     1608.71     97.17 o 
   0  10   5      662.69      753.91     98.33 o 
   1  10   5      360.54      198.96     92.69 o 
   2  10   5       27.11       -4.44     75.45 o 
   3  10   5      299.58      403.95     78.91 o 
   4  10   5       38.32        1.78     65.04 o 
   5  10   5      330.15      322.27     85.92 o 
   6  10   5       46.03      -12.21     77.00 o 
   7  10   5       59.72      126.10     79.61 o 
   8  10   5        0.15      -91.61    104.92 o 
   9  10   5      327.86      535.95    147.63 o 
  10  10   5       44.88      151.31    267.42 o 
 -12  11   5      221.57      232.42    166.81 o 
 -11  11   5        0.63       53.10    131.78 o 
 -10  11   5        2.21       29.48     75.72 o 
  -9  11   5        7.05      -12.66     70.40 o 
  -8  11   5      520.83      520.35     87.96 o 
  -7  11   5       41.48      -27.98     61.48 o 
  -6  11   5      625.00      778.61     89.34 o 
  -5  11   5      297.08      296.28     71.54 o 
  -4  11   5        0.96      -27.63     55.10 o 
  -3  11   5       80.83      -64.50     64.50 o 
  -2  11   5      538.47      678.55     90.66 o 
  -1  11   5      260.36      270.29     74.73 o 
   0  11   5      217.13      199.87     80.78 o 
   1  11   5       20.48       46.96     76.31 o 
   2  11   5      412.22      495.83    106.05 o 
   3  11   5        0.85       -1.15     77.40 o 
   4  11   5      459.12      591.27     94.32 o 
   5  11   5      148.73       64.17     79.74 o 
   6  11   5      102.59      -17.97     77.49 o 
   7  11   5       31.86      -52.07     79.27 o 
   8  11   5        8.71      -35.75    116.74 o 
   9  11   5       76.26     -157.49    199.17 o 
 -11  12   5       47.68      101.60    176.61 o 
 -10  12   5        0.75     -103.89    103.89 o 
  -9  12   5       33.20       76.79     78.48 o 
  -8  12   5        2.81       35.55     73.67 o 
  -7  12   5      523.53      513.15    102.04 o 
  -6  12   5       17.75      152.98     83.13 o 
  -5  12   5      124.36      220.37     82.12 o 
  -4  12   5       83.20      170.19     76.24 o 
  -3  12   5        5.51       -2.89     69.74 o 
  -2  12   5        1.51      -31.86     67.52 o 
  -1  12   5      842.51      858.13    160.42 o 
   0  12   5       57.87      106.83     83.82 o 
   1  12   5        1.62       18.97     87.80 o 
   2  12   5        0.30       21.58     70.44 o 
   3  12   5      307.05       96.33     94.75 o 
   4  12   5       29.37      106.50     91.55 o 
   5  12   5      184.99      178.01     88.08 o 
   6  12   5       89.16      -33.04     85.85 o 
   7  12   5       21.07     -115.48    115.48 o 
   8  12   5        3.80      -22.44    158.07 o 
 -10  13   5        9.18       52.12    165.30 o 
  -9  13   5       19.89       11.87    148.87 o 
  -8  13   5      188.26      244.10    102.54 o 
  -7  13   5        2.09      -10.15     86.82 o 
  -6  13   5      274.06      424.27     98.23 o 
  -5  13   5       92.40       -3.26     80.82 o 
  -4  13   5       54.68       98.45     78.32 o 
  -3  13   5       12.90      -70.15     70.15 o 
  -2  13   5      368.74      548.65    107.74 o 
  -1  13   5      106.50       89.12     76.98 o 
   0  13   5      215.45      230.06     92.00 o 
   1  13   5       72.73       43.22     85.59 o 
   2  13   5       65.77      133.42     79.70 o 
   3  13   5        0.30      -90.96     90.96 o 
   4  13   5      384.44      377.03     98.76 o 
   5  13   5      145.27      223.24    122.07 o 
   6  13   5      165.92      230.97     98.52 o 
   7  13   5       27.78       64.45    233.05 o 
  -8  14   5        3.37     -159.25    191.36 o 
  -7  14   5      416.62      279.28    171.72 o 
  -6  14   5       23.32       17.27     91.78 o 
  -5  14   5        0.16      -77.98     77.98 o 
  -4  14   5        0.37      138.43     88.90 o 
  -3  14   5      172.81      227.54    100.60 o 
  -2  14   5       25.30      122.25     94.43 o 
  -1  14   5      380.98      422.55    112.20 o 
   0  14   5      136.19      113.41     86.09 o 
   1  14   5        9.88      -42.92     83.67 o 
   2  14   5       31.66      147.30    117.15 o 
   3  14   5      414.01      303.65    154.88 o 
   4  14   5       13.14      115.15     91.21 o 
   5  14   5       74.92      194.09    113.09 o 
   6  14   5       12.57      -64.88    215.30 o 
  -7  15   5        0.82      174.95    251.79 o 
  -6  15   5       76.45      166.40    166.11 o 
  -5  15   5       33.88      142.51    146.29 o 
  -4  15   5        0.22     -122.95    122.95 o 
  -3  15   5        0.12       51.41    127.62 o 
  -2  15   5      181.81      340.90    112.79 o 
  -1  15   5       25.03       72.48    103.12 o 
   0  15   5       95.43      -42.79    112.60 o 
   1  15   5       15.39      -29.81    285.61 o 
   2  15   5       50.33       -2.17    137.25 o 
   3  15   5       16.23      182.39    135.28 o 
   4  15   5      101.56       74.01    111.51 o 
  -4  16   5       36.50      337.04    183.88 o 
  -3  16   5       58.64       87.41    155.24 o 
  -2  16   5        0.01      -27.39    161.29 o 
  -1  16   5      140.94      193.37    165.62 o 
   0  16   5       42.46        0.75    133.36 o 
   1  16   5        5.45      -52.80    117.62 o 
 -14   0   6       85.21      234.27    134.87 o 
 -12   0   6     4421.27     4470.34    275.89 o 
 -10   0   6     2141.51     2116.46    299.17 o 
  -8   0   6     1776.93     1767.11    129.56 o 
  -6   0   6    16301.36    15146.07    265.40 o 
  -4   0   6     1994.87     2055.50     82.06 o 
  -2   0   6    13565.64    13100.89    195.59 o 
   0   0   6    11227.49    11053.81    170.49 o 
   2   0   6      843.16      799.69     50.36 o 
   4   0   6     2256.41     2188.77     97.10 o 
   6   0   6     5090.07     4836.42    180.73 o 
   8   0   6      739.36      710.93    105.30 o 
  10   0   6      618.74      641.88    249.22 o 
  12   0   6       42.63      201.66    163.27 o 
 -15   1   6       71.07       89.52    164.32 o 
 -14   1   6        9.11       63.85     83.50 o 
 -13   1   6     1306.12     1357.89    135.88 o 
 -12   1   6       15.99      -24.01     75.63 o 
 -11   1   6     3214.49     3342.08    156.63 o 
 -10   1   6     1108.90     1186.94    119.16 o 
  -9   1   6      674.55      711.91     83.13 o 
  -8   1   6        3.61       51.42     43.59 o 
  -7   1   6     8918.01     8733.26    155.00 o 
  -6   1   6      288.60      213.70     55.09 o 
  -5   1   6     4843.25     4278.01     95.74 o 
  -4   1   6      227.43      242.52     36.89 o 
  -3   1   6     3218.28     3295.46     63.52 o 
  -2   1   6     2881.34     2964.29     65.19 o 
  -1   1   6    14305.09    14193.50    171.44 o 
   0   1   6      439.63      488.63     29.65 o 
   1   1   6     1522.21     1475.35     58.07 o 
   2   1   6     1595.24     1599.28     63.43 o 
   3   1   6     2711.45     2744.01     64.76 o 
   4   1   6        0.36        3.69     29.75 o 
   5   1   6     3949.17     4085.04    111.79 o 
   6   1   6        5.55        6.03     45.10 o 
   7   1   6       22.34       69.60     54.87 o 
   8   1   6      147.73      187.65     60.92 o 
   9   1   6     1207.14     1036.29    174.29 o 
  10   1   6        0.46      -64.83     84.36 o 
  11   1   6      243.52      146.40    100.22 o 
  12   1   6        1.71       86.32    112.01 o 
 -15   2   6      111.38     -111.24    144.30 o 
 -14   2   6       14.82      -79.09     79.09 o 
 -13   2   6        7.71      -77.16     77.16 o 
 -12   2   6     2340.73     2301.72    169.32 o 
 -11   2   6        9.19      -26.29     56.23 o 
 -10   2   6      303.91      414.44     71.02 o 
  -9   2   6     1406.71     1464.41     83.24 o 
  -8   2   6     3216.78     3354.97    104.61 o 
  -7   2   6      425.83      380.46     51.11 o 
  -6   2   6     6932.98     6847.33    131.26 o 
  -5   2   6      757.06      762.45     51.59 o 
  -4   2   6        5.13      -28.22     28.22 o 
  -3   2   6        1.08      -24.57     24.57 o 
  -2   2   6    10776.76    10452.84    126.88 o 
  -1   2   6     3272.99     3325.94     64.28 o 
   0   2   6     6391.39     6104.67     93.65 o 
   1   2   6      561.97      621.90     41.56 o 
   2   2   6     1825.16     1657.11     55.00 o 
   3   2   6      149.31      125.65     24.36 o 
   4   2   6     3804.45     3558.80     82.16 o 
   5   2   6       71.88       77.80     38.85 o 
   6   2   6      533.94      594.98     61.73 o 
   7   2   6        2.48      -35.05     48.27 o 
   8   2   6      554.20      375.45     77.21 o 
   9   2   6       64.28      150.73     96.93 o 
  10   2   6      908.07     1076.66    133.29 o 
  11   2   6       11.07      -62.29    118.06 o 
  12   2   6       38.57       25.53    121.90 o 
 -15   3   6      237.92      246.55    238.74 o 
 -14   3   6        2.40      -39.58     85.09 o 
 -13   3   6      485.53      410.47    109.00 o 
 -12   3   6       23.66      -29.00     70.47 o 
 -11   3   6     3062.29     3372.50    141.05 o 
 -10   3   6       62.87       12.92     56.91 o 
  -9   3   6      391.21      345.06     62.45 o 
  -8   3   6      655.23      668.08     65.45 o 
  -7   3   6     5534.25     5230.76    122.93 o 
  -6   3   6      536.36      586.56     53.38 o 
  -5   3   6     8053.98     8087.83    141.94 o 
  -4   3   6      425.85      482.44     45.27 o 
  -3   3   6     1958.25     1803.20     50.52 o 
  -2   3   6     1765.47     1894.91     50.01 o 
  -1   3   6    14036.56    13868.21    157.71 o 
   0   3   6     2289.93     2324.34     55.30 o 
   1   3   6     8150.69     8158.92    114.20 o 
   2   3   6      105.23       77.18     23.82 o 
   3   3   6     4938.20     4710.21     96.74 o 
   4   3   6      102.93       73.05     35.53 o 
   5   3   6     5522.92     5443.90    104.95 o 
   6   3   6      324.08      280.17     52.08 o 
   7   3   6       52.64      -22.71     47.94 o 
   8   3   6       28.87      -23.28     61.95 o 
   9   3   6      952.40      950.11    125.89 o 
  10   3   6        5.55      -82.56     89.35 o 
  11   3   6      502.62      408.83    157.10 o 
  12   3   6        1.41     -107.62    107.62 o 
 -15   4   6       36.92     -128.47    197.40 o 
 -14   4   6       54.93      211.90    108.95 o 
 -13   4   6        1.62       -5.36     86.70 o 
 -12   4   6      631.64      626.45    120.54 o 
 -11   4   6        9.41      -20.90     64.54 o 
 -10   4   6      491.24      535.20     72.44 o 
  -9   4   6       24.84      -23.35     50.89 o 
  -8   4   6     1208.83     1239.56     78.06 o 
  -7   4   6      123.95      115.45     45.45 o 
  -6   4   6     6528.72     6370.83    131.65 o 
  -5   4   6     1259.01     1292.66     59.88 o 
  -4   4   6      924.69     1065.65     50.39 o 
  -3   4   6       87.90      100.36     29.10 o 
  -2   4   6     7268.21     7031.90     98.86 o 
  -1   4   6     2229.51     2286.24     56.50 o 
   0   4   6     7931.99     7665.43    108.74 o 
   1   4   6      459.46      549.21     40.26 o 
   2   4   6      905.87      913.65     40.65 o 
   3   4   6       58.51      101.34     31.24 o 
   4   4   6     6387.60     6306.31    114.58 o 
   5   4   6      333.87      309.16     45.99 o 
   6   4   6      803.38      925.23     65.59 o 
   7   4   6       94.45       90.64     52.57 o 
   8   4   6      573.19      488.58     93.60 o 
   9   4   6      212.11      280.78     98.95 o 
  10   4   6     1321.05     1582.80    155.61 o 
  11   4   6        7.78      -64.91     99.40 o 
  12   4   6        9.02      -16.61    130.74 o 
 -15   5   6        1.89      -61.71    210.35 o 
 -14   5   6       28.68      -43.48    103.32 o 
 -13   5   6      346.37       86.74     99.32 o 
 -12   5   6        0.48        9.17     87.60 o 
 -11   5   6      615.83      675.10    105.82 o 
 -10   5   6       75.47      107.77     62.24 o 
  -9   5   6       25.37      -55.29     55.29 o 
  -8   5   6      134.52       38.99     60.81 o 
  -7   5   6     3938.59     3702.18    127.44 o 
  -6   5   6      490.84      565.26     59.45 o 
  -5   5   6       66.77        1.86     37.52 o 
  -4   5   6        6.99       24.62     39.15 o 
  -3   5   6     6346.06     6188.95    104.53 o 
  -2   5   6       23.18       31.43     29.04 o 
  -1   5   6     6279.58     6049.61     97.97 o 
   0   5   6        0.54       15.28     28.10 o 
   1   5   6       64.65       29.59     31.90 o 
   2   5   6       13.61      -16.96     22.14 o 
   3   5   6     4412.91     4367.58     96.42 o 
   4   5   6      445.56      444.00     46.87 o 
   5   5   6     3303.87     3460.18     90.94 o 
   6   5   6      225.18      213.03     60.82 o 
   7   5   6      198.60      193.76     54.26 o 
   8   5   6        0.38      -10.78    100.92 o 
   9   5   6      869.94      826.75    151.77 o 
  10   5   6       10.60       85.61     99.41 o 
  11   5   6      241.30      133.54    119.01 o 
 -14   6   6        2.03      -25.42    181.87 o 
 -13   6   6       46.68      -85.32     85.32 o 
 -12   6   6      828.43      980.43    152.91 o 
 -11   6   6       12.07      -40.86     71.48 o 
 -10   6   6     1469.83     1386.32    104.57 o 
  -9   6   6       45.27       25.61     61.10 o 
  -8   6   6      432.80      460.17     76.12 o 
  -7   6   6      200.47      148.38     60.39 o 
  -6   6   6     3948.20     4024.87    111.40 o 
  -5   6   6      845.39      877.99     66.16 o 
  -4   6   6      516.13      520.25     56.14 o 
  -3   6   6      534.31      608.05     52.76 o 
  -2   6   6     6405.57     6122.56    113.77 o 
  -1   6   6      144.34      147.18     31.18 o 
   0   6   6     5802.40     5884.96    102.85 o 
   1   6   6      135.30       56.87     38.61 o 
   2   6   6      423.15      339.98     45.65 o 
   3   6   6      219.47      182.06     37.76 o 
   4   6   6     5140.77     5181.88    105.72 o 
   5   6   6      427.53      395.71     59.20 o 
   6   6   6      614.27      567.49     61.45 o 
   7   6   6      154.43      163.21     68.36 o 
   8   6   6      422.97      324.29     89.12 o 
   9   6   6       68.73       15.76     98.89 o 
  10   6   6     1057.51     1282.85    148.08 o 
  11   6   6      109.98      245.49    198.43 o 
 -14   7   6       52.83       16.81    179.10 o 
 -13   7   6      383.06      335.91    114.35 o 
 -12   7   6        0.27      -86.40     86.40 o 
 -11   7   6      796.58      833.01    145.64 o 
 -10   7   6      225.26       77.11     71.88 o 
  -9   7   6       98.44      111.03     63.93 o 
  -8   7   6      203.95      187.30     72.37 o 
  -7   7   6     1026.58     1058.72     96.78 o 
  -6   7   6       55.90       49.23     48.76 o 
  -5   7   6     2036.51     2032.06     85.70 o 
  -4   7   6      231.93      154.91     58.76 o 
  -3   7   6     1347.34     1282.96     61.45 o 
  -2   7   6      338.86      339.56     49.38 o 
  -1   7   6     4588.23     4456.56    102.10 o 
   0   7   6       41.01       12.25     53.82 o 
   1   7   6      312.05      265.01     51.88 o 
   2   7   6      103.21      128.69     48.39 o 
   3   7   6      577.37      689.11     66.49 o 
   4   7   6      546.41      540.52     83.53 o 
   5   7   6     1757.64     1820.15     99.42 o 
   6   7   6        0.48       26.85     50.64 o 
   7   7   6       19.59       88.00     62.37 o 
   8   7   6        1.68      -72.84     72.84 o 
   9   7   6      810.03      829.87    113.25 o 
  10   7   6       28.92      165.99     98.77 o 
  11   7   6      207.39      315.26    183.74 o 
 -14   8   6       21.48        1.68    191.96 o 
 -13   8   6       62.04      141.42    197.30 o 
 -12   8   6      659.91      616.66    102.74 o 
 -11   8   6        0.35      -67.63     67.63 o 
 -10   8   6       79.98      141.31     72.05 o 
  -9   8   6      732.28      710.64    101.27 o 
  -8   8   6     1095.12     1078.50     86.56 o 
  -7   8   6      566.69      709.23     79.11 o 
  -6   8   6     1024.71     1239.61     94.86 o 
  -5   8   6      257.08      194.83     65.59 o 
  -4   8   6       62.96       22.16     50.23 o 
  -3   8   6      201.16       96.44     65.16 o 
  -2   8   6     2043.22     1875.32     78.81 o 
  -1   8   6      187.51      141.38     43.45 o 
   0   8   6      716.17      657.16     70.04 o 
   1   8   6      501.77      427.95     75.47 o 
   2   8   6      353.27      367.23     67.26 o 
   3   8   6      625.56      594.33     68.14 o 
   4   8   6     2312.29     2463.10    104.07 o 
   5   8   6       12.62      -45.34     45.34 o 
   6   8   6       17.87      -26.44     52.63 o 
   7   8   6        7.06      -30.74     74.43 o 
   8   8   6      247.96       50.27    160.42 o 
   9   8   6       46.57       77.13     99.87 o 
  10   8   6      254.58      354.94    159.02 o 
 -13   9   6      229.73      233.49    209.56 o 
 -12   9   6       54.00       67.66     93.23 o 
 -11   9   6      698.34      699.30    104.35 o 
 -10   9   6        1.64        2.84     76.08 o 
  -9   9   6      213.85      185.74     88.45 o 
  -8   9   6      300.69      324.28     73.00 o 
  -7   9   6      855.17      829.09     90.02 o 
  -6   9   6       53.36       -8.80     57.62 o 
  -5   9   6     1979.12     1903.66    109.28 o 
  -4   9   6       23.91       59.85     59.14 o 
  -3   9   6       96.07       68.84     58.37 o 
  -2   9   6      151.15      152.53     55.93 o 
  -1   9   6     2209.43     2235.84    115.64 o 
   0   9   6      188.40      186.65     61.00 o 
   1   9   6      152.02      208.37     63.34 o 
   2   9   6      201.44      177.29     63.40 o 
   3   9   6      566.68      525.15     64.49 o 
   4   9   6        2.67        6.85     50.95 o 
   5   9   6      392.41      369.18     70.72 o 
   6   9   6       61.62      -72.81     72.81 o 
   7   9   6        0.05       -4.99     68.00 o 
   8   9   6       12.78     -121.58    121.58 o 
   9   9   6      264.72      178.50    144.51 o 
  10   9   6       58.02       39.42    162.40 o 
 -12  10   6      485.03      429.69    181.52 o 
 -11  10   6        4.31       23.16     85.77 o 
 -10  10   6      299.74      358.65     85.33 o 
  -9  10   6       45.77       11.67     64.24 o 
  -8  10   6      148.90      158.83     71.31 o 
  -7  10   6       21.21      -20.73     61.79 o 
  -6  10   6      946.67      988.58     92.68 o 
  -5  10   6      407.16      378.22     74.04 o 
  -4  10   6      223.43      227.48     74.64 o 
  -3  10   6      343.03      307.55     71.01 o 
  -2  10   6      696.44      719.08     74.57 o 
  -1  10   6        5.37       67.65     83.53 o 
   0  10   6     1396.09     1469.07    106.80 o 
   1  10   6       77.73      157.94     77.04 o 
   2  10   6       41.43        0.09     89.98 o 
   3  10   6       10.76      -42.67     61.60 o 
   4  10   6      269.35      211.74     79.50 o 
   5  10   6        4.50       -4.44     69.92 o 
   6  10   6      276.37      460.89     94.04 o 
   7  10   6      109.78      106.77     84.45 o 
   8  10   6        3.90       -1.25     96.42 o 
   9  10   6       16.46      192.35    270.98 o 
 -12  11   6       38.66        2.71    151.41 o 
 -11  11   6      183.34      203.48    151.42 o 
 -10  11   6       10.99        7.44     74.93 o 
  -9  11   6        0.60      -55.13     68.86 o 
  -8  11   6        8.46      -34.67     66.07 o 
  -7  11   6      560.53      513.61     87.79 o 
  -6  11   6       27.14       47.17     65.79 o 
  -5  11   6      241.95      321.93     72.21 o 
  -4  11   6      459.58      560.86     82.37 o 
  -3  11   6       53.37       52.06     61.04 o 
  -2  11   6      246.24      203.59     76.77 o 
  -1  11   6      787.59      776.45     94.90 o 
   0  11   6      108.72      157.42     78.42 o 
   1  11   6       10.18       74.22     78.52 o 
   2  11   6        0.59      -35.77     90.73 o 
   3  11   6      122.56      116.99     85.04 o 
   4  11   6        0.30      -52.97     74.93 o 
   5  11   6      297.11      439.05     94.50 o 
   6  11   6      130.39       37.94    114.54 o 
   7  11   6       22.22      101.85     90.65 o 
   8  11   6       63.26      -84.38    120.00 o 
 -11  12   6        1.73      -49.47    116.29 o 
 -10  12   6      209.46      324.37    133.84 o 
  -9  12   6       36.60       24.90     80.43 o 
  -8  12   6      121.50      154.27     79.15 o 
  -7  12   6        7.28       16.99     70.39 o 
  -6  12   6      634.08      470.11     97.55 o 
  -5  12   6       19.85       10.31     78.63 o 
  -4  12   6        3.55      -47.46     73.60 o 
  -3  12   6       40.49      -39.56     69.78 o 
  -2  12   6      181.54      230.62     91.32 o 
  -1  12   6       48.70      -52.12     69.66 o 
   0  12   6      678.60      658.98     97.29 o 
   1  12   6      197.81      139.40    173.72 o 
   2  12   6        0.18      -73.79     73.79 o 
   3  12   6        0.01      122.18     89.66 o 
   4  12   6      308.22      390.34     95.11 o 
   5  12   6      124.08      -60.69     80.07 o 
   6  12   6      166.09      202.69     93.20 o 
   7  12   6       16.72      -86.82     86.82 o 
 -10  13   6      104.13       20.65    166.21 o 
  -9  13   6       59.90       91.65    163.67 o 
  -8  13   6        0.17      -75.36    179.00 o 
  -7  13   6      283.53      385.37    104.05 o 
  -6  13   6       42.04      109.01     88.75 o 
  -5  13   6      233.42      254.20     93.36 o 
  -4  13   6      137.10      109.34     84.08 o 
  -3  13   6       37.23      130.24     80.42 o 
  -2  13   6        0.45      -58.48     79.41 o 
  -1  13   6      669.06      591.10    115.43 o 
   0  13   6      270.38      215.91    115.71 o 
   1  13   6      435.64      484.10    142.24 o 
   2  13   6       78.03      189.23     93.36 o 
   3  13   6      151.97       74.60     92.60 o 
   4  13   6       45.62       99.87     92.47 o 
   5  13   6      155.15      205.71     96.17 o 
   6  13   6       69.07       73.71    110.47 o 
  -8  14   6        0.20       79.99    171.10 o 
  -7  14   6        0.05      -79.40    142.75 o 
  -6  14   6      125.35       16.68    127.76 o 
  -5  14   6       28.38       76.97     91.60 o 
  -4  14   6        3.75       44.95     83.10 o 
  -3  14   6        1.33      -79.62     87.42 o 
  -2  14   6      237.62      423.26    112.46 o 
  -1  14   6       31.96      134.26     97.46 o 
   0  14   6      259.40      131.62     92.88 o 
   1  14   6       89.03      313.00    117.04 o 
   2  14   6        7.10      -43.18    118.65 o 
   3  14   6        6.36      -76.13    133.88 o 
   4  14   6      133.44       31.60    100.58 o 
   5  14   6       70.85       90.63    110.90 o 
  -6  15   6       15.82     -107.36    157.96 o 
  -5  15   6       56.37      136.71    161.56 o 
  -4  15   6       58.50       44.27    161.02 o 
  -3  15   6        3.63      -81.45    130.57 o 
  -2  15   6        0.39       55.20    169.74 o 
  -1  15   6      151.91      282.29    130.79 o 
   0  15   6       60.20        1.58    199.97 o 
   1  15   6       26.83       85.55    133.24 o 
   2  15   6       20.53      -38.42    116.98 o 
   3  15   6      118.42       62.51    125.80 o 
  -3  16   6        9.66      115.91    228.45 o 
  -2  16   6       49.44      253.15    170.69 o 
  -1  16   6        5.24      248.56    317.31 o 
 -15   0   7      271.09      406.37    254.07 o 
 -13   0   7      518.23      585.46    150.07 o 
 -11   0   7     7087.21     7101.54    274.79 o 
  -9   0   7     4649.51     4756.12    205.74 o 
  -7   0   7     4773.91     4878.76    187.62 o 
  -5   0   7     2277.10     2040.10     88.39 o 
  -3   0   7      528.60      594.59     57.04 o 
  -1   0   7    12915.76    12448.67    171.25 o 
   1   0   7    10463.52    10287.83    219.82 o 
   3   0   7       30.15       55.68     58.61 o 
   5   0   7      925.96     1032.77    104.51 o 
   7   0   7       57.35      122.08     78.67 o 
   9   0   7      320.95      326.55    141.92 o 
  11   0   7      181.12      424.87    235.08 o 
 -15   1   7       50.67       17.22    150.29 o 
 -14   1   7       61.24       59.76     88.59 o 
 -13   1   7       23.10       48.66     78.43 o 
 -12   1   7     3722.82     3655.44    185.72 o 
 -11   1   7        2.42       -3.68     62.54 o 
 -10   1   7     4022.27     4439.58    152.98 o 
  -9   1   7      322.83      226.20     63.93 o 
  -8   1   7      582.55      570.96     84.94 o 
  -7   1   7        1.85       42.60     41.80 o 
  -6   1   7    14946.39    14605.70    208.56 o 
  -5   1   7     1279.74     1450.31     64.84 o 
  -4   1   7    11582.63    11268.52    137.79 o 
  -3   1   7      119.16      123.09     26.41 o 
  -2   1   7     1806.53     1777.05     48.95 o 
  -1   1   7     3938.56     3962.62     63.19 o 
   0   1   7    16228.13    15388.68    178.98 o 
   1   1   7       93.26       87.30     30.57 o 
   2   1   7      259.74      243.29     35.53 o 
   3   1   7        0.11       11.71     34.93 o 
   4   1   7     1528.50     1541.83     83.82 o 
   5   1   7      160.26      194.19     51.05 o 
   6   1   7     2053.66     2315.50    101.44 o 
   7   1   7       20.71      -30.34     52.51 o 
   8   1   7       18.65       24.24     81.25 o 
   9   1   7        0.05       34.97     90.89 o 
  10   1   7      487.31      701.35    154.42 o 
  11   1   7       27.08       64.60    107.32 o 
  12   1   7       80.89      146.57    120.29 o 
 -15   2   7      498.54      725.63    194.05 o 
 -14   2   7        0.05       92.15     91.39 o 
 -13   2   7      265.99      261.14     93.36 o 
 -12   2   7        0.04      119.10     80.12 o 
 -11   2   7     5723.98     6124.52    181.66 o 
 -10   2   7      884.30      866.40     90.45 o 
  -9   2   7     1871.47     1871.61    104.28 o 
  -8   2   7      340.72      368.87     56.99 o 
  -7   2   7     4524.41     4520.02    113.99 o 
  -6   2   7     1228.03     1453.65    103.59 o 
  -5   2   7    10367.09     9686.20    158.18 o 
  -4   2   7     1731.58     1846.95     68.76 o 
  -3   2   7      546.95      586.65     40.71 o 
  -2   2   7       53.24       73.45     26.08 o 
  -1   2   7    10476.55    10254.00    129.31 o 
   0   2   7     5286.30     5731.66     94.74 o 
   1   2   7     9579.80     9354.01    142.00 o 
   2   2   7      454.77      529.99     41.01 o 
   3   2   7      823.88      809.02     55.47 o 
   4   2   7      732.22      856.91     72.56 o 
   5   2   7     3015.98     3049.86     99.44 o 
   6   2   7      253.21      231.97     55.66 o 
   7   2   7      753.43      694.50     72.81 o 
   8   2   7       63.24      -13.30     85.20 o 
   9   2   7      422.94      445.91    112.24 o 
  10   2   7       40.50       77.75     97.52 o 
  11   2   7      334.65      232.82    132.06 o 
  12   2   7       31.66      164.63    144.63 o 
 -15   3   7        2.25       57.36    213.42 o 
 -14   3   7       78.18       94.14    100.74 o 
 -13   3   7        6.28        9.92     83.82 o 
 -12   3   7      879.05      908.33    138.59 o 
 -11   3   7      478.81      399.73     98.93 o 
 -10   3   7     1353.34     1467.71    102.25 o 
  -9   3   7      268.58      250.47     61.05 o 
  -8   3   7       15.20      -45.44     45.44 o 
  -7   3   7     1532.50     1599.34     77.98 o 
  -6   3   7    10009.46     9706.92    167.70 o 
  -5   3   7     1355.71     1338.33     66.20 o 
  -4   3   7     4112.38     3844.58     95.56 o 
  -3   3   7       78.40       18.80     28.95 o 
  -2   3   7     2432.50     2274.09     60.42 o 
  -1   3   7        2.31       20.95     21.76 o 
   0   3   7     3377.57     3447.05     91.25 o 
   1   3   7      742.68      706.78     49.58 o 
   2   3   7      251.16      232.20     37.90 o 
   3   3   7        0.14       -8.19     35.09 o 
   4   3   7     3693.63     3647.58     98.75 o 
   5   3   7      711.26      649.32     63.84 o 
   6   3   7     2709.23     2763.31    103.00 o 
   7   3   7      156.91      229.82     63.50 o 
   8   3   7        0.96      -37.98     76.99 o 
   9   3   7       18.73      124.25     96.67 o 
  10   3   7      516.11      458.41    126.54 o 
  11   3   7        9.98       14.14    107.88 o 
 -15   4   7      278.43      223.31    237.85 o 
 -14   4   7       50.81      -46.38     95.29 o 
 -13   4   7       55.82      168.72    102.94 o 
 -12   4   7       30.70      146.74     92.57 o 
 -11   4   7     1371.86     1493.42    173.38 o 
 -10   4   7      599.82      482.83     76.79 o 
  -9   4   7     1093.77     1070.67     81.87 o 
  -8   4   7       13.01       51.20     50.84 o 
  -7   4   7     2211.16     2394.97     93.53 o 
  -6   4   7       87.27       29.73     42.31 o 
  -5   4   7     7602.18     7566.49    142.22 o 
  -4   4   7     1164.27     1212.40     51.55 o 
  -3   4   7       47.66       95.77     29.78 o 
  -2   4   7      229.16      257.19     38.57 o 
  -1   4   7     5855.82     5447.31    114.66 o 
   0   4   7     5102.47     5259.98     99.60 o 
   1   4   7     5913.76     5665.46    101.32 o 
   2   4   7      269.84      300.93     42.53 o 
   3   4   7      892.52      902.75     57.70 o 
   4   4   7      283.01      354.51     46.43 o 
   5   4   7     3755.84     3938.77    113.53 o 
   6   4   7       81.18       53.21     49.97 o 
   7   4   7      210.52      131.84     59.86 o 
   8   4   7        4.09      108.26     66.18 o 
   9   4   7      296.47      252.84    104.92 o 
  10   4   7       32.21       -6.58    120.35 o 
  11   4   7      707.34      786.36    206.02 o 
 -15   5   7        0.01      125.99    232.60 o 
 -14   5   7      123.78      -38.95    132.73 o 
 -13   5   7        0.05      -70.61     94.73 o 
 -12   5   7      588.10      466.39    115.21 o 
 -11   5   7        0.37       21.20     74.09 o 
 -10   5   7     1844.64     1824.45    112.14 o 
  -9   5   7       60.79       -4.78     84.20 o 
  -8   5   7        1.52      -34.05     58.50 o 
  -7   5   7      124.73      188.71     63.55 o 
  -6   5   7     2821.97     2828.57    158.10 o 
  -5   5   7       19.38        5.32     41.82 o 
  -4   5   7     2060.58     2053.07     68.21 o 
  -3   5   7      125.69      111.60     33.99 o 
  -2   5   7     1999.40     2064.16     60.55 o 
  -1   5   7       13.32      -13.96     28.14 o 
   0   5   7     6819.86     7160.02    120.43 o 
   1   5   7       70.26       40.93     38.41 o 
   2   5   7      385.11      400.27     48.68 o 
   3   5   7       32.12       41.54     43.15 o 
   4   5   7     2684.14     2934.99     88.47 o 
   5   5   7      412.33      421.81     59.86 o 
   6   5   7     1588.63     1686.49     87.41 o 
   7   5   7       23.51       26.07     70.87 o 
   8   5   7       46.96       13.91     79.83 o 
   9   5   7       55.44      128.08    118.48 o 
  10   5   7      657.39      600.05    169.60 o 
  11   5   7       27.55      -31.37    151.07 o 
 -14   6   7        8.56       16.02    189.68 o 
 -13   6   7      127.28      146.66    104.11 o 
 -12   6   7       18.21      -92.48    121.22 o 
 -11   6   7     1182.07     1055.33    173.69 o 
 -10   6   7       23.23       19.92     60.96 o 
  -9   6   7      532.30      607.27     82.58 o 
  -8   6   7      156.49      193.97     67.60 o 
  -7   6   7      613.57      671.39     94.05 o 
  -6   6   7       51.02        2.06     46.69 o 
  -5   6   7     1425.55     1503.00     84.56 o 
  -4   6   7        9.40      -39.09     39.09 o 
  -3   6   7        0.39       -4.02     35.39 o 
  -2   6   7        2.63        8.62     35.93 o 
  -1   6   7     3394.84     3260.51     82.86 o 
   0   6   7       23.39       49.23     37.76 o 
   1   6   7     2037.66     2200.29     97.81 o 
   2   6   7       65.20       37.05     40.02 o 
   3   6   7      201.37      133.13     33.98 o 
   4   6   7        0.34      -44.68     44.68 o 
   5   6   7     2387.28     2435.37     96.22 o 
   6   6   7       27.89       67.41     70.89 o 
   7   6   7       18.35       72.40     74.37 o 
   8   6   7        1.64      -71.86     71.86 o 
   9   6   7      185.67       81.54     88.94 o 
  10   6   7       34.24       -4.18    102.88 o 
  11   6   7      351.02      365.81    132.43 o 
 -14   7   7       50.56       45.20    188.00 o 
 -13   7   7       54.61      -58.97     97.00 o 
 -12   7   7      355.87      551.98    124.88 o 
 -11   7   7       73.04       74.17     96.01 o 
 -10   7   7     1370.54     1275.80    106.52 o 
  -9   7   7       23.46       55.28     57.93 o 
  -8   7   7        0.38       19.50     53.82 o 
  -7   7   7      155.81      160.22     59.67 o 
  -6   7   7     1002.63     1059.57     80.26 o 
  -5   7   7      621.48      749.98     96.07 o 
  -4   7   7     1674.99     1732.56     85.00 o 
  -3   7   7      443.58      430.82     53.03 o 
  -2   7   7      581.75      508.75     47.24 o 
  -1   7   7      488.81      347.23     62.95 o 
   0   7   7     2162.47     2191.33     87.35 o 
   1   7   7       29.45       70.96     63.25 o 
   2   7   7      301.39      346.18     64.02 o 
   3   7   7      240.63      159.20     56.47 o 
   4   7   7      434.49      467.36     61.65 o 
   5   7   7      343.10      281.36     56.76 o 
   6   7   7      288.11      344.73     82.53 o 
   7   7   7       37.87       54.13     77.70 o 
   8   7   7       41.66       24.23     81.25 o 
   9   7   7        0.06      -35.98    100.00 o 
  10   7   7      314.71      376.98    158.05 o 
 -14   8   7       33.76       90.29    200.66 o 
 -13   8   7       76.96      -12.26    183.16 o 
 -12   8   7       32.93       52.66     92.02 o 
 -11   8   7      912.94      864.83    163.16 o 
 -10   8   7       14.15      -12.44     66.53 o 
  -9   8   7      159.85      184.93     75.26 o 
  -8   8   7      383.85      555.20     77.49 o 
  -7   8   7      508.52      576.10     79.65 o 
  -6   8   7      753.56      850.49     80.92 o 
  -5   8   7     3963.93     3974.28    125.70 o 
  -4   8   7       49.58      -47.06     51.52 o 
  -3   8   7        1.70       45.49     51.95 o 
  -2   8   7      377.89      417.10     56.18 o 
  -1   8   7     1354.99     1532.91    117.91 o 
   0   8   7       24.46       42.41     47.70 o 
   1   8   7      452.97      636.27    108.65 o 
   2   8   7      317.53      289.56     68.93 o 
   3   8   7        2.28       39.16     56.44 o 
   4   8   7      101.55      133.07     54.68 o 
   5   8   7      735.22      791.18     73.62 o 
   6   8   7       52.15       72.13     68.78 o 
   7   8   7       50.09        3.05     79.05 o 
   8   8   7       64.61      216.42    115.98 o 
   9   8   7      137.52       45.52     98.47 o 
  10   8   7       30.89       18.37    111.55 o 
 -13   9   7       30.95     -164.76    164.76 o 
 -12   9   7      567.39      513.45    112.20 o 
 -11   9   7       22.87       49.56     81.48 o 
 -10   9   7      862.03      902.19    112.42 o 
  -9   9   7      414.31      304.86     77.36 o 
  -8   9   7       42.25       12.84     61.23 o 
  -7   9   7      114.11      -43.95     57.51 o 
  -6   9   7     1141.76     1082.08     93.81 o 
  -5   9   7      587.75      556.11     78.23 o 
  -4   9   7     1979.59     1849.40    142.48 o 
  -3   9   7      369.07      315.01     81.35 o 
  -2   9   7      259.54      304.48     66.43 o 
  -1   9   7        2.91      -45.63     45.63 o 
   0   9   7     1280.58     1466.73     90.18 o 
   1   9   7     1005.44     1151.68    188.59 o 
   2   9   7       99.13       -9.21     64.35 o 
   3   9   7      223.59      218.43     60.07 o 
   4   9   7      110.72       73.75     60.02 o 
   5   9   7       13.81      -56.90     63.72 o 
   6   9   7      428.61      519.98     95.36 o 
   7   9   7      140.64      128.53    108.57 o 
   8   9   7       23.74      -46.23     88.30 o 
   9   9   7        0.12       11.01    113.60 o 
 -12  10   7       31.43      114.20    312.46 o 
 -11  10   7      565.12      626.66    125.43 o 
 -10  10   7        0.99      -61.15     77.57 o 
  -9  10   7       97.56       95.79     70.57 o 
  -8  10   7       93.85       46.43     66.46 o 
  -7  10   7      652.75      612.62     87.56 o 
  -6  10   7       51.12       79.86     67.86 o 
  -5  10   7     1793.72     1862.90    112.72 o 
  -4  10   7      161.42       36.76     59.21 o 
  -3  10   7      123.53      132.52     64.97 o 
  -2  10   7      399.21      310.57     71.20 o 
  -1  10   7      365.11      359.69     68.41 o 
   0  10   7       11.14       61.50     62.79 o 
   1  10   7      321.01      331.11     89.11 o 
   2  10   7      172.58      214.67     93.60 o 
   3  10   7        0.34       42.35     70.83 o 
   4  10   7        4.63      -44.16     70.28 o 
   5  10   7      343.57      354.09     89.83 o 
   6  10   7      150.15      164.65     84.37 o 
   7  10   7      128.53      153.77    117.53 o 
   8  10   7      150.90      258.46    152.04 o 
 -12  11   7      293.67      153.84    154.67 o 
 -11  11   7        0.00       49.91    142.52 o 
 -10  11   7      640.39      747.57    108.07 o 
  -9  11   7      196.40      142.47     75.44 o 
  -8  11   7        6.17       50.75     70.51 o 
  -7  11   7        2.78       40.01     67.82 o 
  -6  11   7     1076.55     1227.65    106.03 o 
  -5  11   7      163.95       89.76     80.49 o 
  -4  11   7      177.51      294.53     74.23 o 
  -3  11   7       58.32       59.17     64.91 o 
  -2  11   7      173.73      239.43     79.51 o 
  -1  11   7        0.34       50.76     69.25 o 
   0  11   7     1687.26     1454.30    149.49 o 
   1  11   7      694.72      679.41    124.25 o 
   2  11   7      274.02      206.29     87.03 o 
   3  11   7       30.46      -72.09     76.72 o 
   4  11   7      202.99      175.99    109.20 o 
   5  11   7       53.01      -57.47     84.22 o 
   6  11   7      219.86      205.33     93.15 o 
   7  11   7      145.50      273.35    165.20 o 
   8  11   7        8.30       72.54    163.63 o 
 -11  12   7      247.71      486.66    185.12 o 
 -10  12   7      102.23      233.17    133.17 o 
  -9  12   7       97.09       72.71     82.31 o 
  -8  12   7       24.00       -9.92     72.86 o 
  -7  12   7      241.76      375.58    109.70 o 
  -6  12   7       13.02      -28.16     68.99 o 
  -5  12   7      819.50      810.80    106.07 o 
  -4  12   7      430.73      387.38     90.01 o 
  -3  12   7       65.99       77.86    121.33 o 
  -2  12   7        0.53      -14.68     81.50 o 
  -1  12   7      694.36      698.88    138.73 o 
   0  12   7      870.47      715.32    128.17 o 
   1  12   7      571.02      433.16    118.10 o 
   2  12   7      208.30      140.06     92.01 o 
   3  12   7        3.56       39.82     98.21 o 
   4  12   7       23.42       94.95     97.43 o 
   5  12   7      246.51       77.83     86.55 o 
   6  12   7      119.14       16.44     93.43 o 
   7  12   7      133.10      291.92    134.29 o 
  -9  13   7        9.54      166.73    170.73 o 
  -8  13   7       17.09      -90.82    121.08 o 
  -7  13   7        8.04       37.73     90.12 o 
  -6  13   7      352.51      229.03     93.74 o 
  -5  13   7        9.07      -10.50    115.78 o 
  -4  13   7       13.71       41.08     94.89 o 
  -3  13   7        2.74        3.39     78.28 o 
  -2  13   7      109.63      129.60     91.03 o 
  -1  13   7       83.54      283.78    147.38 o 
   0  13   7      581.23      296.61    136.02 o 
   1  13   7       94.76       20.51    123.74 o 
   2  13   7      160.79      158.63     96.83 o 
   3  13   7        0.06      125.75     85.49 o 
   4  13   7      150.27       46.25     88.09 o 
   5  13   7       24.10      -56.26     94.98 o 
   6  13   7      155.81      197.93    136.82 o 
  -8  14   7        4.13      271.21    179.82 o 
  -7  14   7       46.35      109.38    172.62 o 
  -6  14   7       52.23      -57.78    127.06 o 
  -5  14   7      287.35      309.40     99.22 o 
  -4  14   7      218.82      312.27    101.66 o 
  -3  14   7       30.53       59.97    104.67 o 
  -2  14   7        1.63        6.11     96.14 o 
  -1  14   7      114.94      304.89    146.27 o 
   0  14   7       23.02      190.18    145.62 o 
   1  14   7      181.98      258.94    130.78 o 
   2  14   7       31.53       75.41     95.20 o 
   3  14   7       19.27       78.53    103.49 o 
   4  14   7       22.45       96.36    110.42 o 
  -6  15   7      160.54       62.71    166.85 o 
  -5  15   7        5.02       75.90    168.36 o 
  -4  15   7       36.34      -80.43    122.64 o 
  -3  15   7        4.88      -51.98    126.35 o 
  -2  15   7       12.02      -48.15    163.80 o 
  -1  15   7       10.63       12.96    204.91 o 
   0  15   7      111.97      252.38    228.75 o 
   1  15   7       52.03      258.42    234.19 o 
   2  15   7       25.29       46.71    115.55 o 
 -14   0   8      238.62      177.58    357.76 o 
 -12   0   8     2115.79     1720.58    201.63 o 
 -10   0   8     5516.63     5467.77    235.83 o 
  -8   0   8        6.00      -16.02     72.69 o 
  -6   0   8    20782.04    20748.11    347.38 o 
  -4   0   8    15153.56    14344.37    226.91 o 
  -2   0   8      529.14      504.65     56.05 o 
   0   0   8    22392.66    21403.78    364.92 o 
   2   0   8     2188.40     2302.39    116.92 o 
   4   0   8      535.31      669.50    115.87 o 
   6   0   8     3258.22     2974.42    191.61 o 
   8   0   8      362.79      490.39    148.64 o 
  10   0   8      420.76      395.52    246.99 o 
 -15   1   8      803.35      972.22    209.31 o 
 -14   1   8       37.45      -23.66     87.01 o 
 -13   1   8       43.28        7.70     82.15 o 
 -12   1   8      222.84      187.16     87.50 o 
 -11   1   8     4316.91     4537.25    175.52 o 
 -10   1   8      183.69      237.34     73.15 o 
  -9   1   8     2675.40     2909.64    181.41 o 
  -8   1   8      107.60       25.64     55.12 o 
  -7   1   8     2991.30     2990.94     96.31 o 
  -6   1   8        4.88       16.35     43.02 o 
  -5   1   8    14421.87    13789.52    164.80 o 
  -4   1   8       20.87       64.62     38.09 o 
  -3   1   8     5689.81     5830.27    117.53 o 
  -2   1   8      152.79      147.70     26.00 o 
  -1   1   8     8474.80     8546.51    109.80 o 
   0   1   8        0.03      -11.19     28.24 o 
   1   1   8    12409.93    11968.03    167.90 o 
   2   1   8       56.56       64.54     45.67 o 
   3   1   8       45.89       21.38     49.82 o 
   4   1   8       30.62        3.95     49.21 o 
   5   1   8     1161.11     1310.07     83.68 o 
   6   1   8      163.79      126.15     55.79 o 
   7   1   8     1560.56     1669.86    125.92 o 
   8   1   8       27.63       48.14    141.42 o 
   9   1   8       47.27      168.45    104.51 o 
  10   1   8       22.23       -0.58     99.18 o 
  11   1   8      353.88      434.48    198.07 o 
 -15   2   8        9.73       69.13    153.75 o 
 -14   2   8      362.19      468.69    117.52 o 
 -13   2   8        0.10      -70.92     80.52 o 
 -12   2   8      634.35      792.52    111.91 o 
 -11   2   8      394.99      154.71     90.04 o 
 -10   2   8     2949.97     2826.46    128.75 o 
  -9   2   8       36.80       11.20     73.12 o 
  -8   2   8      305.10      300.45     64.20 o 
  -7   2   8     1438.31     1304.08     73.78 o 
  -6   2   8    14685.68    14516.16    229.64 o 
  -5   2   8      383.95      424.12     50.28 o 
  -4   2   8    11938.94    11430.84    158.79 o 
  -3   2   8      101.22       75.69     32.76 o 
  -2   2   8      845.29      966.37     42.26 o 
  -1   2   8       81.23       96.36     25.85 o 
   0   2   8     6706.25     6405.72    116.38 o 
   1   2   8        0.42       30.01     30.41 o 
   2   2   8     2145.67     2059.79     87.23 o 
   3   2   8      252.45      329.02     58.43 o 
   4   2   8     2172.71     2014.59     96.86 o 
   5   2   8     1767.75     1607.90     84.53 o 
   6   2   8     4151.47     4182.85    132.91 o 
   7   2   8      101.08       55.54     67.69 o 
   8   2   8      130.97      178.99     92.67 o 
   9   2   8        0.00      -28.60     86.42 o 
  10   2   8      292.17      216.95    109.94 o 
  11   2   8        7.03      139.17    114.67 o 
 -15   3   8      504.58      423.67    249.61 o 
 -14   3   8       33.33       50.61    105.55 o 
 -13   3   8       59.17      -61.95     79.02 o 
 -12   3   8        2.58      -72.30     72.30 o 
 -11   3   8     2155.51     2319.08    146.23 o 
 -10   3   8       16.26       30.09     74.17 o 
  -9   3   8     1536.04     1691.94    104.38 o 
  -8   3   8      337.60      255.11     57.11 o 
  -7   3   8      554.13      612.70     62.06 o 
  -6   3   8      109.79      131.79     53.55 o 
  -5   3   8     5677.68     5429.86    121.78 o 
  -4   3   8        2.36       59.67     39.35 o 
  -3   3   8      781.90      747.07     48.01 o 
  -2   3   8      581.82      628.54     41.46 o 
  -1   3   8     2565.33     2555.10     66.13 o 
   0   3   8     7763.06     8230.33    137.88 o 
   1   3   8     7054.79     7115.42    167.57 o 
   2   3   8        1.54      -38.75     38.75 o 
   3   3   8        5.40      -36.40     47.79 o 
   4   3   8      417.74      433.05     75.15 o 
   5   3   8     2617.85     2712.56    101.19 o 
   6   3   8      129.19      165.34     53.83 o 
   7   3   8      871.04      948.92     97.36 o 
   8   3   8       24.71      -44.05     85.79 o 
   9   3   8       23.93      -24.56     93.98 o 
  10   3   8      160.48       42.39    108.09 o 
  11   3   8      310.06      493.09    137.13 o 
 -15   4   8       37.93      167.73    237.75 o 
 -14   4   8      439.65      536.84    135.54 o 
 -13   4   8        0.17      -35.15    112.86 o 
 -12   4   8      287.62      125.71     96.68 o 
 -11   4   8      525.50      346.51    106.45 o 
 -10   4   8     1202.66     1646.92    123.36 o 
  -9   4   8       81.79       50.18     56.56 o 
  -8   4   8      150.31      222.05     63.33 o 
  -7   4   8      314.49      371.61     60.18 o 
  -6   4   8     1140.67     1263.25     97.64 o 
  -5   4   8      537.83      597.65     58.89 o 
  -4   4   8     4391.39     4263.98     99.35 o 
  -3   4   8       16.44        3.50     32.48 o 
  -2   4   8        6.51       22.17     27.14 o 
  -1   4   8      508.11      493.85     55.27 o 
   0   4   8     3135.84     3226.36     89.96 o 
   1   4   8       36.61       48.62     40.43 o 
   2   4   8     1204.80     1306.08     63.83 o 
   3   4   8       12.65        6.21     48.94 o 
   4   4   8      917.60     1070.89     93.28 o 
   5   4   8       12.94       45.25     47.68 o 
   6   4   8     1478.43     1654.38    147.07 o 
   7   4   8       26.44       50.87     59.96 o 
   8   4   8       33.63      -11.18     86.82 o 
   9   4   8        2.31      175.52    107.96 o 
  10   4   8      254.88       97.13    113.02 o 
  11   4   8        0.29       18.22    122.33 o 
 -15   5   8      591.95      516.83    278.20 o 
 -14   5   8       23.18     -184.44    184.44 o 
 -13   5   8      151.53      322.01    119.59 o 
 -12   5   8       29.98      -69.86     82.27 o 
 -11   5   8      345.18      402.35    114.38 o 
 -10   5   8      299.78      206.12     79.03 o 
  -9   5   8     1745.77     1825.52    110.69 o 
  -8   5   8       94.84      117.00     67.26 o 
  -7   5   8       17.87      -57.93     73.95 o 
  -6   5   8      428.00      454.02     68.38 o 
  -5   5   8     3782.93     3669.01    140.98 o 
  -4   5   8        0.18       -9.72     36.66 o 
  -3   5   8      360.31      404.76     41.98 o 
  -2   5   8       15.65        0.60     32.78 o 
  -1   5   8     2613.07     2691.67     78.98 o 
   0   5   8     1427.98     1427.02     70.80 o 
   1   5   8     2531.18     2499.48     88.92 o 
   2   5   8       15.39       24.49     45.10 o 
   3   5   8       13.29       46.95     48.53 o 
   4   5   8       58.92       10.87     52.27 o 
   5   5   8     2704.62     2784.28    103.87 o 
   6   5   8       19.03       17.87     73.22 o 
   7   5   8      514.99      368.99     89.89 o 
   8   5   8        0.19       -0.69     81.50 o 
   9   5   8      144.20      186.36    106.50 o 
  10   5   8       88.37      199.30    118.23 o 
 -14   6   8      303.97      150.62    217.57 o 
 -13   6   8        6.70       19.55    100.92 o 
 -12   6   8        3.85      -39.59     91.58 o 
 -11   6   8        0.88        9.90     88.54 o 
 -10   6   8      436.00      349.53     79.78 o 
  -9   6   8       56.70       27.56     60.58 o 
  -8   6   8      408.51      407.23     79.13 o 
  -7   6   8       25.21       75.21     57.45 o 
  -6   6   8      476.87      486.86     62.05 o 
  -5   6   8      201.16      195.64     50.83 o 
  -4   6   8     3883.05     4088.87    108.10 o 
  -3   6   8      233.15      194.92     44.09 o 
  -2   6   8        9.47       -7.84     37.92 o 
  -1   6   8       46.16       33.75     34.86 o 
   0   6   8      588.44      637.77     61.10 o 
   1   6   8       62.50       21.20     40.14 o 
   2   6   8      726.22      860.83     62.70 o 
   3   6   8       89.16       26.57     52.45 o 
   4   6   8        7.75      -35.50     59.11 o 
   5   6   8      102.77       54.56     59.60 o 
   6   6   8     1032.52     1400.86    121.30 o 
   7   6   8       11.43      147.29     85.00 o 
   8   6   8       68.80      -37.01     96.96 o 
   9   6   8        0.61      -17.11     90.96 o 
  10   6   8       68.75      -35.25    121.30 o 
 -14   7   8       73.38       42.53    188.50 o 
 -13   7   8       41.19       57.04    107.64 o 
 -12   7   8      105.96      102.25     98.70 o 
 -11   7   8      903.71      853.62    139.52 o 
 -10   7   8       35.82       40.63     70.95 o 
  -9   7   8      709.68      776.73     81.72 o 
  -8   7   8      317.75      341.86     68.73 o 
  -7   7   8      767.15      622.77     72.40 o 
  -6   7   8     1915.68     1790.05     91.26 o 
  -5   7   8     3046.60     2939.39    102.97 o 
  -4   7   8      161.68      102.29     51.33 o 
  -3   7   8     1564.85     1622.55     77.67 o 
  -2   7   8      947.05      967.02     65.47 o 
  -1   7   8      677.60      528.22     66.62 o 
   0   7   8      398.25      507.80     84.83 o 
   1   7   8     2348.90     2333.86    110.95 o 
   2   7   8       59.37       57.63     52.36 o 
   3   7   8       32.36       79.44     38.28 o 
   4   7   8      754.80      707.60     70.90 o 
   5   7   8      755.33      851.06    124.94 o 
   6   7   8       54.35        7.69     76.28 o 
   7   7   8      244.22      321.97     93.20 o 
   8   7   8       41.97      105.68     88.49 o 
   9   7   8        0.18      143.81    101.41 o 
  10   7   8        0.82      -16.27    114.23 o 
 -14   8   8      161.52      -86.34    199.47 o 
 -13   8   8       56.04       60.43    177.12 o 
 -12   8   8      178.50      170.80     92.21 o 
 -11   8   8        4.04       28.17     77.51 o 
 -10   8   8     2067.93     2029.30    140.74 o 
  -9   8   8      143.57       79.64     69.34 o 
  -8   8   8       75.66      -41.31     58.75 o 
  -7   8   8       25.06       37.24     49.67 o 
  -6   8   8      715.58      781.28     86.94 o 
  -5   8   8      840.81     1002.11     95.02 o 
  -4   8   8     2854.06     3074.06    122.92 o 
  -3   8   8      745.54      792.70     79.97 o 
  -2   8   8        0.56       18.86     46.80 o 
  -1   8   8      309.20      287.89     67.62 o 
   0   8   8     2817.50     2929.69    131.71 o 
   1   8   8        6.18       43.58     60.30 o 
   2   8   8     1649.96     1614.00     95.29 o 
   3   8   8      255.07      220.63     62.86 o 
   4   8   8       84.75       91.48     57.66 o 
   5   8   8       41.25      166.21     78.87 o 
   6   8   8      674.09      726.26    110.11 o 
   7   8   8      184.59       44.40     85.28 o 
   8   8   8       85.46      125.68     98.09 o 
   9   8   8       27.44      -66.35    106.81 o 
 -13   9   8        0.01      -61.41    170.70 o 
 -12   9   8        0.20       73.48    326.31 o 
 -11   9   8      606.44      442.36    100.83 o 
 -10   9   8       17.28       56.27     76.62 o 
  -9   9   8      579.32      589.50     97.30 o 
  -8   9   8       96.23       50.95     62.57 o 
  -7   9   8      471.12      517.95     80.26 o 
  -6   9   8        0.04      -58.10     76.26 o 
  -5   9   8     2584.93     2644.63    143.06 o 
  -4   9   8      115.14      133.43     72.56 o 
  -3   9   8      821.43      949.90     86.92 o 
  -2   9   8      121.12      -11.61     67.69 o 
  -1   9   8      135.05       61.36     47.51 o 
   0   9   8       80.88       93.37     62.67 o 
   1   9   8     1534.82     1607.66    113.02 o 
   2   9   8      385.24      473.85     71.30 o 
   3   9   8       74.85       28.87     59.13 o 
   4   9   8       26.46       80.34     59.62 o 
   5   9   8      400.06      469.18    127.45 o 
   6   9   8       23.70       81.21    152.96 o 
   7   9   8      297.59      162.04    118.29 o 
   8   9   8      111.29       11.92    116.34 o 
 -12  10   8      213.64      483.73    167.58 o 
 -11  10   8        3.76      -24.71     91.14 o 
 -10  10   8      897.77     1016.58    120.08 o 
  -9  10   8      154.46      239.82     77.59 o 
  -8  10   8       12.24      -45.03     67.54 o 
  -7  10   8       83.01      116.81     66.29 o 
  -6  10   8     1754.63     1844.23    118.48 o 
  -5  10   8       16.69      -12.72     58.97 o 
  -4  10   8     1504.06     1637.12    107.45 o 
  -3  10   8      149.70       14.27     63.01 o 
  -2  10   8       20.39      -45.69     58.94 o 
  -1  10   8      109.46       70.02     65.30 o 
   0  10   8     2054.51     2184.20    153.19 o 
   1  10   8      973.96      729.22    103.54 o 
   2  10   8      637.95      729.25     87.88 o 
   3  10   8       36.47       22.17     74.70 o 
   4  10   8       77.18       91.08     79.23 o 
   5  10   8       15.23       92.04    107.40 o 
   6  10   8      490.99      830.30    150.90 o 
   7  10   8       93.19      129.46    120.49 o 
   8  10   8      132.55      285.55    137.84 o 
 -11  11   8      279.76      135.27    162.78 o 
 -10  11   8        0.04      -55.87     83.15 o 
  -9  11   8      285.09      330.29     85.70 o 
  -8  11   8      137.59       17.92     74.69 o 
  -7  11   8      160.54      132.69     76.61 o 
  -6  11   8        0.40      -14.55     68.23 o 
  -5  11   8     1137.09     1166.50    103.60 o 
  -4  11   8      170.23      243.66     72.41 o 
  -3  11   8      299.30      348.31     77.57 o 
  -2  11   8        0.66       74.31     99.78 o 
  -1  11   8      500.02      453.71    137.56 o 
   0  11   8      303.89      303.03    109.19 o 
   1  11   8     1086.91     1059.88    179.02 o 
   2  11   8      350.23      365.17     90.04 o 
   3  11   8       12.09       13.40     77.07 o 
   4  11   8        0.48       33.75     80.71 o 
   5  11   8      299.74      129.90     99.41 o 
   6  11   8       75.49       67.37    117.37 o 
   7  11   8      266.59      392.90    144.94 o 
 -10  12   8      204.78      147.79    119.11 o 
  -9  12   8       74.02       96.62    106.52 o 
  -8  12   8       40.82       18.07     72.89 o 
  -7  12   8        9.05      -17.56     72.37 o 
  -6  12   8      354.35      387.07     86.19 o 
  -5  12   8       45.46       39.78     71.20 o 
  -4  12   8      187.16      289.73     93.69 o 
  -3  12   8        4.03      -66.56     66.56 o 
  -2  12   8       20.37       25.73    107.80 o 
  -1  12   8       52.68       69.49    136.28 o 
   0  12   8      914.19     1084.44    142.02 o 
   1  12   8      353.08      430.08    126.22 o 
   2  12   8      276.83      312.67     98.36 o 
   3  12   8       56.93      -82.14     82.14 o 
   4  12   8       79.64      -46.84     80.14 o 
   5  12   8      115.84      140.50    102.70 o 
   6  12   8      183.80      221.57    130.95 o 
  -9  13   8       40.76      184.12    174.03 o 
  -8  13   8       27.04       53.15    133.74 o 
  -7  13   8       21.80      -34.64     87.68 o 
  -6  13   8       16.87      -69.57     84.98 o 
  -5  13   8      560.44      618.11    110.07 o 
  -4  13   8       90.74      116.70     88.51 o 
  -3  13   8       16.65      -94.69     94.92 o 
  -2  13   8        5.13       78.19    201.55 o 
  -1  13   8       61.28      264.54    344.56 o 
   0  13   8        0.10       38.92    193.29 o 
   1  13   8      172.32      272.01    120.53 o 
   2  13   8       92.45       83.92     94.76 o 
   3  13   8       17.19       38.49     89.02 o 
   4  13   8       32.56        7.72     92.31 o 
   5  13   8      189.82      168.25    150.91 o 
  -8  14   8       15.42     -100.58    215.40 o 
  -7  14   8       43.16      106.89    168.31 o 
  -6  14   8      143.18      203.22    144.64 o 
  -5  14   8        5.71       62.50    130.23 o 
  -4  14   8       83.50      -39.49    101.37 o 
  -3  14   8       87.32      262.92    140.22 o 
  -2  14   8        9.16     -113.42    123.32 o 
  -1  14   8        5.14      -47.51    130.43 o 
   0  14   8      138.66      168.01    293.77 o 
   1  14   8       27.83       -4.46    135.31 o 
   2  14   8       88.46      176.66    178.53 o 
   3  14   8       12.50       49.81    102.71 o 
  -5  15   8       66.25      109.85    173.64 o 
  -4  15   8       65.69      -62.23    141.79 o 
  -3  15   8       58.66      227.96    227.07 o 
  -2  15   8        9.75       17.60    186.82 o 
  -1  15   8       21.87      162.59    227.26 o 
   0  15   8       10.15      -83.07    204.02 o 
   1  15   8       79.93      246.15    263.46 o 
 -15   0   9      959.18     1071.54    297.28 o 
 -13   0   9       97.26      105.39    123.73 o 
 -11   0   9      965.88      874.72    157.32 o 
  -9   0   9     5943.71     5943.17    297.12 o 
  -7   0   9        0.07       71.29     84.40 o 
  -5   0   9    10333.15    10293.08    245.26 o 
  -3   0   9     3222.29     3042.68     97.62 o 
  -1   0   9     1472.67     1407.07     54.70 o 
   1   0   9     8380.32     8141.15    363.63 o 
   3   0   9     1575.73     1626.01    140.89 o 
   5   0   9      919.11     1092.78    118.16 o 
   7   0   9     2086.05     2133.40    365.72 o 
   9   0   9        0.38     -126.56    126.56 o 
 -15   1   9        0.16     -142.38    142.38 o 
 -14   1   9      476.74      426.12    116.52 o 
 -13   1   9       52.73      -29.81     90.81 o 
 -12   1   9       85.50      138.37     83.33 o 
 -11   1   9      719.47      720.71    103.47 o 
 -10   1   9     3661.77     3912.26    148.20 o 
  -9   1   9      119.04      144.05     69.92 o 
  -8   1   9     1324.03     1343.41     94.00 o 
  -7   1   9       82.20       58.68     55.00 o 
  -6   1   9     8557.37     8340.93    156.53 o 
  -5   1   9       11.42      -30.32     30.32 o 
  -4   1   9     6013.05     5819.46     95.10 o 
  -3   1   9        0.98      -25.36     25.36 o 
  -2   1   9      245.11      181.13     28.02 o 
  -1   1   9      155.13      210.55     31.21 o 
   0   1   9     8386.81     8189.59    146.82 o 
   1   1   9      183.94       65.04     48.70 o 
   2   1   9     3918.80     3849.05    161.32 o 
   3   1   9      172.42      231.63     59.72 o 
   4   1   9     1176.95     1188.83     88.64 o 
   5   1   9      454.21      452.21     65.07 o 
   6   1   9     2474.56     2548.36    152.24 o 
   7   1   9        2.88      -12.28     80.48 o 
   8   1   9      260.70      330.85    117.06 o 
   9   1   9       14.49      -40.27     92.70 o 
  10   1   9      218.35      200.53    117.58 o 
 -15   2   9      781.57      944.70    213.63 o 
 -14   2   9       69.03      -25.18     92.68 o 
 -13   2   9      345.61      322.18    100.28 o 
 -12   2   9       68.82       62.40     79.48 o 
 -11   2   9     1526.18     1583.08    213.12 o 
 -10   2   9      359.91      274.58     72.04 o 
  -9   2   9     2327.15     2306.03    117.70 o 
  -8   2   9      162.78      110.97     63.14 o 
  -7   2   9       19.46      -18.37     45.37 o 
  -6   2   9      446.78      498.11     58.44 o 
  -5   2   9     3844.25     3790.19    103.84 o 
  -4   2   9      352.21      338.79     42.71 o 
  -3   2   9     3022.13     2890.60     69.47 o 
  -2   2   9       78.07       43.73     28.21 o 
  -1   2   9     1282.02     1156.10     66.14 o 
   0   2   9       22.74       42.93     37.44 o 
   1   2   9     9086.08     8996.82    188.31 o 
   2   2   9        0.66        6.35     49.24 o 
   3   2   9      273.40      334.57     63.33 o 
   4   2   9        5.83       80.79     61.75 o 
   5   2   9      795.33      806.48     72.74 o 
   6   2   9      166.37      166.53     66.48 o 
   7   2   9      950.65     1031.87    128.80 o 
   8   2   9        0.73      -90.70     90.70 o 
   9   2   9       14.16      -95.06     96.15 o 
  10   2   9        7.31       43.26    109.69 o 
 -15   3   9       29.62      -37.19    224.40 o 
 -14   3   9      980.31     1116.69    165.28 o 
 -13   3   9        1.56       24.19     93.00 o 
 -12   3   9       25.00      -24.40     75.56 o 
 -11   3   9      489.13      352.19     91.06 o 
 -10   3   9     3215.67     3670.64    145.17 o 
  -9   3   9       50.30      100.81     65.70 o 
  -8   3   9     5083.13     5169.98    196.15 o 
  -7   3   9      333.62      283.86     70.12 o 
  -6   3   9       19.22      -30.99     46.50 o 
  -5   3   9      304.46      279.06     51.72 o 
  -4   3   9     5052.02     4756.28     95.29 o 
  -3   3   9       79.17       98.38     35.12 o 
  -2   3   9       64.65      -20.76     29.23 o 
  -1   3   9       89.03       81.42     35.31 o 
   0   3   9     1927.49     1921.19     76.77 o 
   1   3   9      112.13        9.62     46.33 o 
   2   3   9     3216.92     3246.66    113.30 o 
   3   3   9       69.78       39.54     55.72 o 
   4   3   9       16.54      -27.55     55.59 o 
   5   3   9       20.70       -9.49     47.32 o 
   6   3   9      870.13      958.08     90.39 o 
   7   3   9        8.22       58.09     93.36 o 
   8   3   9      265.35      332.97    109.10 o 
   9   3   9        0.99       62.50    103.11 o 
  10   3   9       85.12       56.43    121.50 o 
 -15   4   9      763.12      499.03    276.12 o 
 -14   4   9        8.34      -29.51    108.29 o 
 -13   4   9      547.72      337.32    122.43 o 
 -12   4   9      135.91      103.98     99.38 o 
 -11   4   9      720.73      850.80    131.48 o 
 -10   4   9      622.23      662.11    141.49 o 
  -9   4   9     3088.58     3152.01    176.17 o 
  -8   4   9       21.88       22.23     56.32 o 
  -7   4   9     1786.51     1792.14     89.03 o 
  -6   4   9      170.77      165.87     53.59 o 
  -5   4   9     1349.89     1217.47     67.28 o 
  -4   4   9       73.24      102.57     42.46 o 
  -3   4   9     2310.74     2354.59     77.25 o 
  -2   4   9       48.97       27.52     39.84 o 
  -1   4   9      363.14      437.70     56.97 o 
   0   4   9       81.22       75.51     44.07 o 
   1   4   9     1644.50     1499.31    101.23 o 
   2   4   9       77.54       33.89     53.16 o 
   3   4   9      658.09      742.49     76.00 o 
   4   4   9      179.67       81.40     59.81 o 
   5   4   9      372.27      412.39     67.45 o 
   6   4   9       96.54      -38.57     57.74 o 
   7   4   9      441.55      397.65     97.98 o 
   8   4   9        0.83      -16.87     93.34 o 
   9   4   9        7.30       77.96    105.85 o 
  10   4   9       79.95       95.10    115.97 o 
 -15   5   9        5.26      462.24    283.93 o 
 -14   5   9      807.06      639.37    249.61 o 
 -13   5   9        0.67        5.45    100.56 o 
 -12   5   9       42.70       46.65     96.38 o 
 -11   5   9      199.76      110.73     98.62 o 
 -10   5   9     1169.83     1279.57    121.89 o 
  -9   5   9       51.11      131.69     67.15 o 
  -8   5   9     2098.51     2144.50    115.77 o 
  -7   5   9        0.18      -56.30     56.30 o 
  -6   5   9        8.75      -46.65     46.65 o 
  -5   5   9      190.68      126.46     53.87 o 
  -4   5   9     2396.17     2500.27     94.38 o 
  -3   5   9      133.53      147.11     44.18 o 
  -2   5   9      532.02      631.79     55.01 o 
  -1   5   9     1064.81     1059.97     65.48 o 
   0   5   9      236.47      287.82     51.92 o 
   1   5   9      113.89       50.26     47.31 o 
   2   5   9     1592.81     1728.11    139.63 o 
   3   5   9        2.79      -12.15     54.68 o 
   4   5   9      162.80      182.47     55.37 o 
   5   5   9       38.24      -29.15     54.14 o 
   6   5   9      885.47      923.40    110.92 o 
   7   5   9       67.93      114.55     84.33 o 
   8   5   9      125.87       70.22     90.19 o 
   9   5   9       39.47     -105.14    105.14 o 
  10   5   9        2.41       69.04    116.58 o 
 -14   6   9       81.34       48.46    223.21 o 
 -13   6   9      991.98      933.71    151.43 o 
 -12   6   9        0.41      130.37     98.50 o 
 -11   6   9      217.70       59.56     90.08 o 
 -10   6   9      240.46      192.96     79.15 o 
  -9   6   9     2198.15     2579.97    169.90 o 
  -8   6   9      204.05       54.15     99.73 o 
  -7   6   9       86.27      140.77     61.58 o 
  -6   6   9      579.76      655.97     74.14 o 
  -5   6   9      754.98      884.65     72.59 o 
  -4   6   9      960.71     1046.40     70.02 o 
  -3   6   9     4335.56     4241.02    109.04 o 
  -2   6   9      707.68      706.34     66.17 o 
  -1   6   9       28.89       51.55     37.68 o 
   0   6   9      251.36      176.66     51.81 o 
   1   6   9     1019.11     1139.97     75.58 o 
   2   6   9      213.88      224.17     62.45 o 
   3   6   9      248.36      225.91     70.72 o 
   4   6   9     1101.27      998.29     99.13 o 
   5   6   9      406.07      297.13     88.52 o 
   6   6   9        2.63      -75.30     75.30 o 
   7   6   9      359.06      383.85     98.01 o 
   8   6   9       73.22      113.02     91.86 o 
   9   6   9       15.05      -97.25    107.03 o 
 -14   7   9      398.14      555.40    243.58 o 
 -13   7   9        4.90       50.42    152.58 o 
 -12   7   9       10.97       -0.26     93.95 o 
 -11   7   9       86.12      109.49     98.91 o 
 -10   7   9      903.09     1006.87     94.20 o 
  -9   7   9      361.50      235.14     67.90 o 
  -8   7   9     1372.88     1404.13     97.10 o 
  -7   7   9        0.47        2.58     57.08 o 
  -6   7   9        8.77      -23.66     53.33 o 
  -5   7   9        1.40      -27.38     51.08 o 
  -4   7   9     3156.80     3144.26    104.06 o 
  -3   7   9      285.32      154.93     57.42 o 
  -2   7   9      478.90      539.82     70.57 o 
  -1   7   9      250.62      312.27     78.09 o 
   0   7   9      343.77      466.31     73.90 o 
   1   7   9       42.51       18.05     48.31 o 
   2   7   9     1338.11     1457.85     91.44 o 
   3   7   9      181.71      102.67     65.41 o 
   4   7   9      173.41      105.96     74.05 o 
   5   7   9        8.44       31.78     81.56 o 
   6   7   9      483.06      497.96     99.09 o 
   7   7   9       14.96      -51.20     81.80 o 
   8   7   9      153.24      233.06     96.38 o 
   9   7   9       64.51       38.87    106.99 o 
 -13   8   9       66.93      413.29    222.22 o 
 -12   8   9        0.85      -78.19     78.19 o 
 -11   8   9      421.46      323.75    107.64 o 
 -10   8   9       43.78      126.45     80.60 o 
  -9   8   9     1439.72     1462.96    121.45 o 
  -8   8   9       70.27        6.15     80.09 o 
  -7   8   9       14.09      -51.98     68.07 o 
  -6   8   9        6.43        5.53     57.06 o 
  -5   8   9     1376.26     1454.78     91.59 o 
  -4   8   9      951.28      912.04     84.49 o 
  -3   8   9     1093.74     1038.08     80.53 o 
  -2   8   9      489.51      541.82     84.18 o 
  -1   8   9      469.94      334.07     88.45 o 
   0   8   9       35.78       29.40     67.07 o 
   1   8   9     2107.18     1887.68    111.06 o 
   2   8   9      164.66      156.10     59.69 o 
   3   8   9      309.54      303.83     84.55 o 
   4   8   9      107.57       33.95     87.48 o 
   5   8   9      221.29      160.15     96.15 o 
   6   8   9        1.26        8.58     84.30 o 
   7   8   9      423.01      417.29    151.18 o 
   8   8   9       75.19      117.85    103.52 o 
 -13   9   9       30.22      141.52    192.35 o 
 -12   9   9       25.71      132.42    201.95 o 
 -11   9   9        0.39       73.37     85.23 o 
 -10   9   9      965.58     1066.02    118.17 o 
  -9   9   9       41.68      -77.78     92.64 o 
  -8   9   9      277.38      338.37     79.15 o 
  -7   9   9      115.29      139.88     73.23 o 
  -6   9   9      181.67      279.74     76.76 o 
  -5   9   9      290.40      144.50     65.71 o 
  -4   9   9     1630.55     1764.28    106.99 o 
  -3   9   9      562.42      538.05     76.34 o 
  -2   9   9      115.16      103.11     60.26 o 
  -1   9   9      225.93       83.63     77.40 o 
   0   9   9     1555.99     1599.80    115.48 o 
   1   9   9      258.98      235.74     70.98 o 
   2   9   9     1294.25     1373.52     96.45 o 
   3   9   9      279.53      236.10     89.78 o 
   4   9   9       29.69      -49.00     87.73 o 
   5   9   9        0.09      -16.90     90.84 o 
   6   9   9      247.58      244.35    107.96 o 
   7   9   9      141.27      198.29    123.77 o 
   8   9   9      155.74       77.05    200.31 o 
 -12  10   9        2.70     -112.45    162.49 o 
 -11  10   9      131.94      319.97    157.08 o 
 -10  10   9        0.02       40.80     82.91 o 
  -9  10   9      818.04     1056.28    125.59 o 
  -8  10   9      371.18      308.43     81.37 o 
  -7  10   9       32.02      -11.41     69.85 o 
  -6  10   9       31.23        7.15     64.29 o 
  -5  10   9      784.83     1028.21    126.34 o 
  -4  10   9       80.95      136.14     68.80 o 
  -3  10   9      944.89      943.58    154.01 o 
  -2  10   9        3.92       46.19     75.02 o 
  -1  10   9       66.61       13.43     92.48 o 
   0  10   9       11.13       -3.76     74.02 o 
   1  10   9     1486.89     1425.09    118.60 o 
   2  10   9      444.16      379.76     83.65 o 
   3  10   9      261.00      264.49     88.20 o 
   4  10   9       61.33      -33.30     98.20 o 
   5  10   9       72.15      241.67    133.30 o 
   6  10   9       18.04      138.98    131.41 o 
   7  10   9      313.60      653.19    180.73 o 
 -11  11   9       57.64      292.43    156.02 o 
 -10  11   9      294.57      129.88    139.19 o 
  -9  11   9        2.88      106.31     79.72 o 
  -8  11   9      248.48      114.04    105.82 o 
  -7  11   9      125.42      139.79     77.15 o 
  -6  11   9      248.80      187.50     77.76 o 
  -5  11   9        8.79      126.08     72.08 o 
  -4  11   9      592.42      597.39     90.25 o 
  -3  11   9       31.32       76.71    109.52 o 
  -2  11   9       18.24       29.18    131.10 o 
  -1  11   9       45.22      -72.92     90.06 o 
   0  11   9      836.43      957.98    137.07 o 
   1  11   9      167.91       66.51     99.29 o 
   2  11   9      430.88      454.70     97.60 o 
   3  11   9      126.95      -39.39     79.77 o 
   4  11   9        5.34     -133.63    133.63 o 
   5  11   9       15.80      159.39    161.80 o 
   6  11   9      377.18      465.69    142.85 o 
 -10  12   9       25.23       18.48    143.39 o 
  -9  12   9      280.08      475.48    127.78 o 
  -8  12   9       40.75       32.17     77.55 o 
  -7  12   9       13.71       48.52     80.39 o 
  -6  12   9        1.05       70.48     75.42 o 
  -5  12   9      394.88      394.27     86.74 o 
  -4  12   9       69.00      143.45     93.20 o 
  -3  12   9      157.94       81.30    109.48 o 
  -2  12   9      106.80       70.08    114.45 o 
  -1  12   9        1.80       86.13    121.16 o 
   0  12   9       10.15      184.99    141.78 o 
   1  12   9      267.10      343.76    115.50 o 
   2  12   9      204.40      227.25    139.73 o 
   3  12   9      119.33      271.49     89.92 o 
   4  12   9        2.35       93.61    114.40 o 
   5  12   9      124.68       55.59    123.24 o 
  -9  13   9       18.64      -49.27    115.87 o 
  -8  13   9       65.87       88.32    141.51 o 
  -7  13   9      100.63     -101.01    186.38 o 
  -6  13   9        1.01      109.25     95.56 o 
  -5  13   9        4.37      -23.75     99.47 o 
  -4  13   9      256.49      324.48    126.80 o 
  -3  13   9      316.63      395.11    163.97 o 
  -2  13   9      209.35      105.98    138.54 o 
  -1  13   9       28.55      183.56    224.99 o 
   0  13   9       76.62       68.45    135.72 o 
   1  13   9       46.16       -0.13    212.18 o 
   2  13   9      104.75      162.36     93.68 o 
   3  13   9       33.52       17.42     95.51 o 
   4  13   9        1.47        6.42    124.95 o 
  -7  14   9       59.90        5.62    167.86 o 
  -6  14   9       30.73       95.17    160.04 o 
  -5  14   9       66.16      -68.33    238.59 o 
  -4  14   9        0.55      139.84    228.85 o 
  -3  14   9       36.45      -60.13    189.98 o 
  -2  14   9       30.96      -49.63    129.95 o 
  -1  14   9        9.95      167.61    151.06 o 
   0  14   9        0.09      201.87    154.76 o 
   1  14   9       55.63      -68.91    162.44 o 
   2  14   9       12.68      211.91    114.58 o 
  -3  15   9       65.00       83.77    211.64 o 
  -2  15   9       30.86       93.75    234.19 o 
 -14   0  10      617.02      510.07    173.31 o 
 -12   0  10      162.75       65.41    119.33 o 
 -10   0  10      948.07     1181.60    142.68 o 
  -8   0  10     3437.79     3661.59    192.34 o 
  -6   0  10      258.88      368.03     92.76 o 
  -4   0  10     4187.13     4135.92    119.44 o 
  -2   0  10     5221.36     5041.80    158.51 o 
   0   0  10     2301.01     2268.72    124.79 o 
   2   0  10     4008.17     3970.70    169.66 o 
   4   0  10        7.61        4.71     90.65 o 
   6   0  10      629.88      425.61    147.72 o 
   8   0  10      561.87      635.17    288.88 o 
  10   0  10        0.75     -171.24    171.24 o 
 -15   1  10      721.77      633.26    188.85 o 
 -14   1  10        0.05      -93.47     93.47 o 
 -13   1  10      567.87      463.11    109.07 o 
 -12   1  10        1.13       77.77     88.56 o 
 -11   1  10      269.49      188.74     93.85 o 
 -10   1  10       53.18       44.16     61.94 o 
  -9   1  10     2862.27     2808.75    128.00 o 
  -8   1  10      263.52      134.04     65.09 o 
  -7   1  10      543.58      606.09    126.83 o 
  -6   1  10       39.24       10.96     41.52 o 
  -5   1  10     5199.38     5428.76    116.45 o 
  -4   1  10       14.70      -16.36     32.14 o 
  -3   1  10     7928.90     7985.97    126.08 o 
  -2   1  10       22.15        6.69     33.84 o 
  -1   1  10      359.45      352.51     52.64 o 
   0   1  10       63.55      -18.16     44.26 o 
   1   1  10     5024.40     4906.31    133.56 o 
   2   1  10       32.94      -11.15     53.42 o 
   3   1  10     1384.07     1233.49     90.08 o 
   4   1  10        1.02        8.83     58.26 o 
   5   1  10      200.35      191.81     69.44 o 
   6   1  10        0.87      143.11     89.79 o 
   7   1  10      985.30     1178.69    137.64 o 
   8   1  10        0.55       45.78     94.09 o 
   9   1  10      171.18       84.44    110.32 o 
  10   1  10        0.10      118.72    120.21 o 
 -15   2  10       48.65       47.47    224.79 o 
 -14   2  10      799.50      812.48    134.78 o 
 -13   2  10        8.33       27.76     88.01 o 
 -12   2  10      118.00       -0.41    100.75 o 
 -11   2  10      357.97      251.80     88.42 o 
 -10   2  10     1908.07     1855.74    120.43 o 
  -9   2  10       92.71      125.84     64.08 o 
  -8   2  10     4125.72     3912.40    140.08 o 
  -7   2  10      969.24      907.84     92.09 o 
  -6   2  10       46.50       99.01     53.16 o 
  -5   2  10     1447.37     1438.28     76.43 o 
  -4   2  10     6057.66     6302.17    122.53 o 
  -3   2  10       29.47      -12.88     32.09 o 
  -2   2  10     1636.62     1693.95     64.28 o 
  -1   2  10      109.27      109.38     50.90 o 
   0   2  10      571.66      612.22     65.19 o 
   1   2  10       27.75        1.03     50.49 o 
   2   2  10     3440.08     3203.00    118.12 o 
   3   2  10      197.06      197.59     64.12 o 
   4   2  10      368.06      401.29     71.51 o 
   5   2  10       47.72       71.19     58.47 o 
   6   2  10      432.41      697.03    114.74 o 
   7   2  10       15.99      -83.47     83.47 o 
   8   2  10      418.57      530.22    140.00 o 
   9   2  10       27.00       69.12    110.73 o 
  10   2  10       29.22      103.32    124.74 o 
 -15   3  10      581.53      704.93    276.22 o 
 -14   3  10        9.91     -114.04    114.04 o 
 -13   3  10     1027.32     1073.46    156.46 o 
 -12   3  10      100.55        0.61     89.62 o 
 -11   3  10      180.13      109.52     80.73 o 
 -10   3  10     1739.55     1739.74    112.90 o 
  -9   3  10     2823.88     2589.54    135.04 o 
  -8   3  10        5.48       57.51     75.11 o 
  -7   3  10     1954.40     2138.46     96.72 o 
  -6   3  10     1231.89     1304.99     90.21 o 
  -5   3  10     1669.72     1773.59     83.58 o 
  -4   3  10      233.17      221.98     46.66 o 
  -3   3  10     4532.42     4433.74     92.51 o 
  -2   3  10        0.57      -10.57     45.84 o 
  -1   3  10       91.35       64.70     40.41 o 
   0   3  10      346.84      387.54     62.30 o 
   1   3  10     1946.67     1928.49    103.37 o 
   2   3  10        5.02      -12.69     54.56 o 
   3   3  10     1902.63     1832.84    102.04 o 
   4   3  10      505.22      188.73     74.56 o 
   5   3  10        1.56      -74.14     74.14 o 
   6   3  10        8.75       38.14     79.06 o 
   7   3  10      725.58      932.80    170.64 o 
   8   3  10        0.15      -64.97     96.07 o 
   9   3  10       62.11      -46.70    103.89 o 
 -15   4  10        4.62      -63.99    198.49 o 
 -14   4  10     1115.48     1104.92    420.16 o 
 -13   4  10       49.84      -35.15    123.51 o 
 -12   4  10      221.28      166.35    105.81 o 
 -11   4  10        9.26      -77.81     89.32 o 
 -10   4  10     2723.87     2649.63    149.69 o 
  -9   4  10      171.66       92.81     75.02 o 
  -8   4  10     3378.92     3278.02    131.90 o 
  -7   4  10      138.28       70.95     58.33 o 
  -6   4  10        5.98      -52.13     52.13 o 
  -5   4  10       63.41       34.76     45.35 o 
  -4   4  10     4457.57     4307.13    170.95 o 
  -3   4  10       26.61       99.14     43.64 o 
  -2   4  10     3924.26     3748.71     95.75 o 
  -1   4  10      412.67      388.39     49.24 o 
   0   4  10      179.98      177.23     56.30 o 
   1   4  10      304.21      220.68     63.04 o 
   2   4  10     2710.28     2899.57    116.81 o 
   3   4  10       28.60       -1.80     60.23 o 
   4   4  10      316.38      284.44     72.99 o 
   5   4  10       11.86      -51.42     57.70 o 
   6   4  10      418.52      384.41     91.93 o 
   7   4  10        5.02       -1.66     79.83 o 
   8   4  10      322.23      563.44    189.47 o 
   9   4  10       16.40      122.53    117.78 o 
 -15   5  10      696.18      268.60    251.99 o 
 -14   5  10       45.64        1.29    220.34 o 
 -13   5  10     1080.58      987.23    196.33 o 
 -12   5  10      259.12      259.54    110.53 o 
 -11   5  10      156.30      200.95    102.87 o 
 -10   5  10      344.31      317.32     94.66 o 
  -9   5  10     2004.54     2080.15    261.07 o 
  -8   5  10        0.25      -61.95     61.95 o 
  -7   5  10     1072.08     1227.27     96.87 o 
  -6   5  10       64.58      -17.06     53.96 o 
  -5   5  10      285.75      364.29     62.06 o 
  -4   5  10       10.78       85.07     51.16 o 
  -3   5  10     6583.71     6458.31    160.96 o 
  -2   5  10     1292.93     1283.82     67.84 o 
  -1   5  10      286.29      247.59     50.53 o 
   0   5  10      450.55      433.37     68.09 o 
   1   5  10      259.49      391.32     68.40 o 
   2   5  10        0.14      -11.75     54.36 o 
   3   5  10      625.80      580.23     75.95 o 
   4   5  10      137.77       50.56     78.56 o 
   5   5  10       76.01      112.87     79.63 o 
   6   5  10       50.31       30.22     76.63 o 
   7   5  10      423.79      416.94    102.28 o 
   8   5  10       43.20        9.73    140.56 o 
   9   5  10      102.59       28.98    121.57 o 
 -14   6  10      701.63      625.13    280.47 o 
 -13   6  10        0.06      -41.07    112.61 o 
 -12   6  10      104.83        0.04     92.06 o 
 -11   6  10       33.97      -83.35     86.30 o 
 -10   6  10     1405.19     1600.41    161.55 o 
  -9   6  10      188.37       94.44     70.30 o 
  -8   6  10     3001.93     2859.06    165.07 o 
  -7   6  10       40.43        7.11     58.77 o 
  -6   6  10       15.58      -10.64     55.87 o 
  -5   6  10      283.71      382.74     65.52 o 
  -4   6  10     2936.37     3026.16    109.93 o 
  -3   6  10      186.61      288.75     73.06 o 
  -2   6  10     2641.72     2478.43    108.32 o 
  -1   6  10      267.73      108.69     70.60 o 
   0   6  10       71.82       27.23     51.29 o 
   1   6  10      146.26       24.20     62.04 o 
   2   6  10     1608.71     1867.46    112.49 o 
   3   6  10       64.97       96.19     66.04 o 
   4   6  10      655.39      691.98     99.09 o 
   5   6  10       94.21       24.81     81.31 o 
   6   6  10      267.88      215.36     95.91 o 
   7   6  10        5.26      110.21     91.07 o 
   8   6  10      242.08      180.16    102.07 o 
   9   6  10       73.57      210.24    155.65 o 
 -14   7  10        2.14       90.19    193.24 o 
 -13   7  10      691.40      427.33    222.12 o 
 -12   7  10       26.37      -58.78    104.91 o 
 -11   7  10       18.87       32.29     96.81 o 
 -10   7  10      191.61      149.28     80.76 o 
  -9   7  10     2083.68     2140.36    118.12 o 
  -8   7  10      247.90      226.13     66.45 o 
  -7   7  10      677.68      754.58     80.51 o 
  -6   7  10        6.11        0.14     54.57 o 
  -5   7  10      542.04      413.27     90.30 o 
  -4   7  10      767.71      998.78    120.78 o 
  -3   7  10     4328.93     4428.78    157.57 o 
  -2   7  10        3.06       -2.42     67.42 o 
  -1   7  10      484.17      523.08     81.06 o 
   0   7  10      139.68       94.30     66.44 o 
   1   7  10      738.15      803.63     99.03 o 
   2   7  10      157.37      181.08     76.29 o 
   3   7  10      989.33     1198.64    117.23 o 
   4   7  10      198.78      235.17     85.21 o 
   5   7  10        5.99      -23.67     82.46 o 
   6   7  10        8.31       10.40     84.13 o 
   7   7  10      230.54      212.05    101.54 o 
   8   7  10       20.32      -62.58     97.63 o 
 -13   8  10        4.36       35.11    195.82 o 
 -12   8  10       88.41       95.40    103.61 o 
 -11   8  10        8.04       61.74     86.68 o 
 -10   8  10      414.37      478.62     94.11 o 
  -9   8  10      181.80      231.46     81.99 o 
  -8   8  10     1256.16     1069.86    108.27 o 
  -7   8  10       73.75       84.38     61.49 o 
  -6   8  10        2.40      -54.38     54.38 o 
  -5   8  10       28.83      -32.84     53.16 o 
  -4   8  10     1924.32     1840.27    120.34 o 
  -3   8  10      321.67      405.14     79.36 o 
  -2   8  10      799.07      849.03    101.24 o 
  -1   8  10      150.70      104.24     57.53 o 
   0   8  10       11.62      -15.71     70.10 o 
   1   8  10      274.43      304.42     80.19 o 
   2   8  10     1501.93     1342.58    137.56 o 
   3   8  10      202.41        9.96     87.48 o 
   4   8  10      213.44       87.42     89.89 o 
   5   8  10       15.89       71.74     96.12 o 
   6   8  10      106.37       29.77     95.37 o 
   7   8  10       19.86      172.35    101.41 o 
   8   8  10      157.35       29.07    111.13 o 
 -13   9  10      287.86      -38.47    185.63 o 
 -12   9  10       44.59      126.19    179.99 o 
 -11   9  10       18.14      -27.45     89.00 o 
 -10   9  10        5.14      -10.43     91.19 o 
  -9   9  10     1215.40     1225.63    123.27 o 
  -8   9  10      195.03       87.58     77.11 o 
  -7   9  10      480.89      439.42     78.27 o 
  -6   9  10       25.03      -59.21     59.21 o 
  -5   9  10      887.26      938.51    108.58 o 
  -4   9  10      313.66      230.13     81.12 o 
  -3   9  10     1909.20     2068.14    125.30 o 
  -2   9  10      233.13      224.80     73.15 o 
  -1   9  10       86.52      139.90     78.80 o 
   0   9  10        9.50      -58.27     58.27 o 
   1   9  10      910.19      948.80     95.94 o 
   2   9  10      613.06      654.16    110.67 o 
   3   9  10     1038.77     1103.50    151.99 o 
   4   9  10      176.41      199.48     98.39 o 
   5   9  10        5.19      126.36    102.38 o 
   6   9  10        7.50      -83.24     97.42 o 
   7   9  10      322.54      291.02    174.70 o 
 -12  10  10       64.23      212.73    214.01 o 
 -11  10  10        0.22      -59.41    164.66 o 
 -10  10  10      115.74      -72.15     94.35 o 
  -9  10  10        0.03      -65.29     78.42 o 
  -8  10  10      773.61      772.86     99.13 o 
  -7  10  10      132.31      151.70     76.66 o 
  -6  10  10       23.59      114.50     72.75 o 
  -5  10  10       75.57       60.43     74.48 o 
  -4  10  10      864.59      877.41    117.74 o 
  -3  10  10       31.52      130.41     84.57 o 
  -2  10  10      300.56      389.67     97.82 o 
  -1  10  10       29.87       44.34     97.62 o 
   0  10  10       82.21       74.81     88.51 o 
   1  10  10       83.79      157.96     80.90 o 
   2  10  10      957.99      853.04    138.27 o 
   3  10  10      287.04      292.62    107.65 o 
   4  10  10       94.30       42.48    127.49 o 
   5  10  10        5.62       -4.63    105.20 o 
   6  10  10      127.67      141.25    128.71 o 
 -11  11  10       46.83       84.80    151.72 o 
 -10  11  10       17.41       18.79    113.54 o 
  -9  11  10      483.51      611.62    160.07 o 
  -8  11  10       48.00        0.53     75.73 o 
  -7  11  10       74.60      -69.72     69.72 o 
  -6  11  10       35.89      126.97     93.74 o 
  -5  11  10      258.86      109.96     90.10 o 
  -4  11  10      106.73      101.32    109.49 o 
  -3  11  10      627.06      678.05    111.54 o 
  -2  11  10       74.39       57.09    108.08 o 
  -1  11  10       50.83      240.02    110.63 o 
   0  11  10       12.19       58.81    100.62 o 
   1  11  10      638.38      775.73    120.35 o 
   2  11  10      194.76      145.81    110.10 o 
   3  11  10      269.08      212.52    122.25 o 
   4  11  10       40.08      179.25    122.79 o 
   5  11  10       44.38      193.26    128.96 o 
 -10  12  10       51.19      122.45    157.24 o 
  -9  12  10        9.67      170.81    115.21 o 
  -8  12  10       97.64      100.87    101.30 o 
  -7  12  10      148.75      180.75     84.90 o 
  -6  12  10        0.32      -10.10     82.10 o 
  -5  12  10       24.73      -42.38     86.22 o 
  -4  12  10      541.22      787.21    122.37 o 
  -3  12  10      193.84       31.68    107.92 o 
  -2  12  10      497.28      516.16    320.47 o 
  -1  12  10       94.46       21.48    147.01 o 
   0  12  10       38.63      -74.64    111.48 o 
   1  12  10        0.46      335.01    143.84 o 
   2  12  10       96.80       53.76     95.65 o 
   3  12  10      144.79      -80.55    107.71 o 
   4  12  10        8.65      -79.85    121.28 o 
  -8  13  10        7.33      190.50    112.02 o 
  -7  13  10      114.62       75.71    162.92 o 
  -6  13  10       74.39       66.26    233.89 o 
  -5  13  10       96.04       15.79    125.31 o 
  -4  13  10       11.58       10.51    140.61 o 
  -3  13  10      122.94       -2.71    136.47 o 
  -2  13  10       11.50       66.12    141.36 o 
  -1  13  10        6.93      137.27    132.24 o 
   0  13  10        3.01      207.68    182.51 o 
   1  13  10       63.18       34.27    101.60 o 
   2  13  10       15.52      108.78    110.20 o 
   3  13  10      111.10      136.45    137.12 o 
  -6  14  10        3.94     -229.84    229.84 o 
  -5  14  10        5.35      -91.28    235.47 o 
  -4  14  10      107.11     -214.90    214.90 o 
  -3  14  10       33.18      -67.25    238.14 o 
  -2  14  10       79.25       69.72    201.35 o 
  -1  14  10        3.92     -154.28    171.39 o 
   0  14  10        1.06     -166.44    194.33 o 
   1  14  10        6.51     -193.74    197.69 o 
 -15   0  11      227.32       90.00    241.51 o 
 -13   0  11      637.78      753.78    172.48 o 
 -11   0  11      123.15       44.26    144.39 o 
  -9   0  11      912.06      999.38    236.22 o 
  -7   0  11     2318.36     2284.49    160.86 o 
  -5   0  11     1949.88     2018.42    112.42 o 
  -3   0  11     4377.27     3972.71    149.56 o 
  -1   0  11      480.87      637.39     90.46 o 
   1   0  11     1875.15     1805.15    130.08 o 
   3   0  11     2095.48     1905.96    166.71 o 
   5   0  11       54.83      -57.79    108.17 o 
   7   0  11      906.28      817.01    191.79 o 
   9   0  11      376.22      236.21    178.85 o 
 -15   1  11       37.35       26.98    144.87 o 
 -14   1  11      431.11      523.29    122.09 o 
 -13   1  11       17.76       12.40     88.90 o 
 -12   1  11      548.33      503.24    103.23 o 
 -11   1  11       34.24       51.57     81.10 o 
 -10   1  11       31.19       95.58     73.99 o 
  -9   1  11       38.66       16.19     62.71 o 
  -8   1  11     3670.77     3759.28    138.57 o 
  -7   1  11       61.74       36.98     60.15 o 
  -6   1  11      648.71      546.10     87.33 o 
  -5   1  11      851.44      944.82     78.53 o 
  -4   1  11     1957.04     1960.17     67.37 o 
  -3   1  11      240.16      317.86     52.60 o 
  -2   1  11     2876.12     2749.96     95.17 o 
  -1   1  11      411.13      313.57     57.14 o 
   0   1  11        3.96      -54.67     54.67 o 
   1   1  11       22.26       89.42     59.43 o 
   2   1  11     3340.42     3326.09    127.51 o 
   3   1  11       36.95      -43.72     55.69 o 
   4   1  11     1165.72     1086.16    113.36 o 
   5   1  11       95.52      146.56     88.91 o 
   6   1  11      190.68      276.81     97.85 o 
   7   1  11        0.01      110.01    103.96 o 
   8   1  11      557.95      564.34    128.29 o 
   9   1  11       16.32      -14.15    118.25 o 
 -15   2  11      198.76      243.38    229.24 o 
 -14   2  11        0.04       42.47    116.31 o 
 -13   2  11      807.97      691.45    122.32 o 
 -12   2  11      113.44       86.60     82.67 o 
 -11   2  11       15.03      -71.76     71.76 o 
 -10   2  11      435.35      427.61     91.08 o 
  -9   2  11     1427.99     1280.05    101.06 o 
  -8   2  11        0.05      -61.44     61.44 o 
  -7   2  11     2367.13     2403.76    115.61 o 
  -6   2  11       79.81       -0.94     52.25 o 
  -5   2  11      804.66      777.37     62.66 o 
  -4   2  11      170.70      147.31     42.15 o 
  -3   2  11     3322.56     3382.79    115.88 o 
  -2   2  11       22.09       82.26     42.32 o 
  -1   2  11      424.48      487.95     88.97 o 
   0   2  11      241.64      252.13     62.99 o 
   1   2  11     2019.25     2097.64    109.91 o 
   2   2  11       48.50       75.08     63.20 o 
   3   2  11     2290.95     2324.69    115.21 o 
   4   2  11      147.69      104.25     68.52 o 
   5   2  11        0.08      -91.01     91.01 o 
   6   2  11       60.19      -82.02     82.02 o 
   7   2  11      516.47      498.50    163.21 o 
   8   2  11        2.04      -96.88     96.88 o 
   9   2  11      197.43      244.21    126.48 o 
 -15   3  11       34.60      108.69    222.12 o 
 -14   3  11      970.10      666.55    408.54 o 
 -13   3  11       86.66       76.17    108.01 o 
 -12   3  11     1371.10     1014.93    144.78 o 
 -11   3  11        7.61       63.97    124.34 o 
 -10   3  11      431.51      490.98     94.14 o 
  -9   3  11        6.08      -12.35     61.05 o 
  -8   3  11     1880.60     2146.85    115.06 o 
  -7   3  11       13.81       40.80     62.97 o 
  -6   3  11      622.46      619.77     70.31 o 
  -5   3  11      981.40     1067.10     75.75 o 
  -4   3  11     1647.11     1638.12     79.56 o 
  -3   3  11        4.66       40.84     42.17 o 
  -2   3  11     3440.83     3204.93    122.32 o 
  -1   3  11      169.58      101.45     58.33 o 
   0   3  11       19.49      -31.25     55.26 o 
   1   3  11       68.80      -42.15     74.46 o 
   2   3  11     1734.77     1768.36    102.70 o 
   3   3  11       27.49       55.72     59.63 o 
   4   3  11      293.82      269.56     87.87 o 
   5   3  11      102.01      -54.47     75.10 o 
   6   3  11       53.83       -6.63     81.77 o 
   7   3  11        2.96       43.88    100.61 o 
   8   3  11      359.91      544.40    135.76 o 
   9   3  11       26.48      173.88    124.12 o 
 -15   4  11      392.71      258.32    240.91 o 
 -14   4  11        0.31     -162.68    193.14 o 
 -13   4  11     1956.27     1743.26    191.26 o 
 -12   4  11       53.21       -0.70     99.18 o 
 -11   4  11      256.80       68.14     96.72 o 
 -10   4  11     1446.70     1173.58    141.84 o 
  -9   4  11     1040.49     1325.90    118.39 o 
  -8   4  11       16.71       15.40     71.27 o 
  -7   4  11     1306.16     1515.62    112.14 o 
  -6   4  11      390.34      322.06     57.91 o 
  -5   4  11       41.37      -26.97     48.40 o 
  -4   4  11      110.39      168.00     56.57 o 
  -3   4  11     4682.86     4676.85    119.98 o 
  -2   4  11       68.75       82.22     64.16 o 
  -1   4  11     2047.59     1914.48     96.52 o 
   0   4  11      626.25      636.84     74.88 o 
   1   4  11       33.77       70.22     59.64 o 
   2   4  11      301.09      191.72     66.19 o 
   3   4  11      640.01      409.76     79.79 o 
   4   4  11       32.32      119.39     68.71 o 
   5   4  11       75.60      -25.78    109.61 o 
   6   4  11        0.05       55.79     84.67 o 
   7   4  11      356.19      235.48    139.89 o 
   8   4  11       22.99      132.38    112.38 o 
 -14   5  11      691.83      762.10    292.24 o 
 -13   5  11       22.70      209.04    126.06 o 
 -12   5  11      475.43      540.22    145.74 o 
 -11   5  11        1.63      -54.96     90.67 o 
 -10   5  11      962.98     1229.67    157.09 o 
  -9   5  11      108.01       56.95     75.41 o 
  -8   5  11     3691.09     3710.20    143.87 o 
  -7   5  11      736.24      700.52     77.88 o 
  -6   5  11      149.71      118.33     61.48 o 
  -5   5  11      506.53      447.53     75.67 o 
  -4   5  11     1653.31     1683.72     99.01 o 
  -3   5  11      156.94       14.79     52.67 o 
  -2   5  11     2207.47     2367.31     89.34 o 
  -1   5  11      170.11       14.93     57.03 o 
   0   5  11      442.41      349.99     66.63 o 
   1   5  11       53.80        1.96     56.27 o 
   2   5  11     1481.95     1562.82    101.06 o 
   3   5  11        2.97        3.57     70.77 o 
   4   5  11      562.49      662.10    102.43 o 
   5   5  11      329.47      304.53     94.57 o 
   6   5  11      119.15       23.98     85.58 o 
   7   5  11        7.49      -27.45     94.69 o 
   8   5  11      272.71      280.66    128.41 o 
 -14   6  11        6.44      122.63    227.26 o 
 -13   6  11      629.58      458.46    180.55 o 
 -12   6  11       89.52      128.28    112.13 o 
 -11   6  11       36.61       41.70     95.86 o 
 -10   6  11       71.29       39.53     93.29 o 
  -9   6  11     1876.42     2082.69    169.01 o 
  -8   6  11      172.98      145.08     63.02 o 
  -7   6  11     3003.60     3123.26    124.06 o 
  -6   6  11       45.07      -14.16     55.04 o 
  -5   6  11      123.00      148.01     65.96 o 
  -4   6  11      225.40      283.17     69.13 o 
  -3   6  11     2628.20     2599.12    166.89 o 
  -2   6  11      837.12      883.36     77.56 o 
  -1   6  11      544.52      578.65    103.80 o 
   0   6  11      566.93      538.47     87.12 o 
   1   6  11      135.93       86.79     65.97 o 
   2   6  11       87.06      215.72     80.63 o 
   3   6  11     1339.06     1489.98    127.04 o 
   4   6  11       97.69      161.14    117.18 o 
   5   6  11      354.05      323.42     96.53 o 
   6   6  11        0.12       33.43     89.00 o 
   7   6  11      149.40       86.22    103.85 o 
   8   6  11        3.71       61.65    109.04 o 
 -13   7  11        5.18      143.20    187.31 o 
 -12   7  11      429.84      909.86    159.09 o 
 -11   7  11       16.98      145.73     87.88 o 
 -10   7  11      481.49      440.35    104.34 o 
  -9   7  11      235.08      255.90     75.65 o 
  -8   7  11     1811.48     1895.86    116.64 o 
  -7   7  11      107.94       83.37     64.59 o 
  -6   7  11       60.66       58.17     63.10 o 
  -5   7  11      367.23      367.90     78.49 o 
  -4   7  11     1235.62     1482.55    134.01 o 
  -3   7  11       74.16       -9.71     61.61 o 
  -2   7  11     2340.60     2509.54    221.97 o 
  -1   7  11      182.22      126.51     55.00 o 
   0   7  11        0.02      -31.70     71.29 o 
   1   7  11       78.56       61.93     66.80 o 
   2   7  11     1245.97     1087.97    126.54 o 
   3   7  11      188.15      251.42    111.74 o 
   4   7  11      559.84      452.17    100.82 o 
   5   7  11       63.52      -79.34     80.53 o 
   6   7  11       20.99       79.77     90.57 o 
   7   7  11        0.05      -89.61     93.43 o 
 -13   8  11      700.09      764.07    272.76 o 
 -12   8  11       15.64      134.66    153.87 o 
 -11   8  11       43.89      116.80     88.08 o 
 -10   8  11        3.64      138.90     92.94 o 
  -9   8  11      561.46      603.62     97.84 o 
  -8   8  11      257.54      266.92     77.08 o 
  -7   8  11      704.57      798.34     92.29 o 
  -6   8  11       56.68       38.74     70.91 o 
  -5   8  11      320.43      169.78     91.04 o 
  -4   8  11      439.73      445.99     85.06 o 
  -3   8  11     2872.45     2765.51    138.42 o 
  -2   8  11      222.81      144.94    111.28 o 
  -1   8  11      397.09      420.74     86.45 o 
   0   8  11       49.72       39.00     86.50 o 
   1   8  11      540.33      378.65     99.20 o 
   2   8  11      267.44      264.91     97.70 o 
   3   8  11     1576.10     1491.43    145.74 o 
   4   8  11      234.08      384.41    115.75 o 
   5   8  11        9.47      122.63    101.74 o 
   6   8  11        8.15       57.43    102.38 o 
   7   8  11      302.22      302.25    128.36 o 
 -12   9  11      219.26       -3.07    185.33 o 
 -11   9  11        2.98      -16.48     91.10 o 
 -10   9  11       27.07       83.96     83.57 o 
  -9   9  11        0.65       36.27     79.23 o 
  -8   9  11      636.07      623.99    104.12 o 
  -7   9  11      109.86       72.68     99.33 o 
  -6   9  11      115.25      204.93     89.66 o 
  -5   9  11        0.03      -75.09     75.09 o 
  -4   9  11      506.55      709.61    107.35 o 
  -3   9  11      155.76       15.58     69.36 o 
  -2   9  11      831.64      724.63     97.19 o 
  -1   9  11       12.93       34.14     71.48 o 
   0   9  11       33.80       52.80     75.06 o 
   1   9  11       87.83      -16.35     84.87 o 
   2   9  11     1155.92     1267.06    141.17 o 
   3   9  11      299.52      312.73    107.60 o 
   4   9  11      296.28      100.29    134.91 o 
   5   9  11       33.91       12.58    100.99 o 
   6   9  11       40.86      -16.12    109.54 o 
 -11  10  11        1.32       44.11    176.73 o 
 -10  10  11        8.34       78.13     85.96 o 
  -9  10  11      209.70       95.47     84.62 o 
  -8  10  11        6.46       99.86     84.82 o 
  -7  10  11      320.06      597.02    101.22 o 
  -6  10  11       25.88       62.27     88.15 o 
  -5  10  11       74.24      -91.86     93.83 o 
  -4  10  11       61.88       -5.79     84.82 o 
  -3  10  11      870.69      743.64    133.30 o 
  -2  10  11       69.39       78.94    116.69 o 
  -1  10  11       98.49      188.15    109.53 o 
   0  10  11       24.94      -27.17    186.59 o 
   1  10  11      399.72      366.32    107.21 o 
   2  10  11       65.04      -28.66     88.80 o 
   3  10  11      524.41      362.63    135.04 o 
   4  10  11       14.81      -63.03     97.76 o 
   5  10  11        4.19      -60.58    207.49 o 
 -10  11  11       13.74      108.25    122.49 o 
  -9  11  11       88.67       67.37    119.51 o 
  -8  11  11      180.44      287.50     85.64 o 
  -7  11  11       32.19      104.17     95.42 o 
  -6  11  11       81.45      174.39     98.10 o 
  -5  11  11       50.18      128.19     88.00 o 
  -4  11  11      192.92       88.64     94.22 o 
  -3  11  11       51.71       -8.98    113.64 o 
  -2  11  11      440.03      432.27    122.32 o 
  -1  11  11       63.78      -26.99     97.53 o 
   0  11  11        0.01       10.03    104.59 o 
   1  11  11       14.22       85.25    108.82 o 
   2  11  11      170.49      137.32    144.46 o 
   3  11  11       32.14       12.02    110.99 o 
   4  11  11      138.26      177.76    194.84 o 
  -9  12  11      125.28       40.00    127.14 o 
  -8  12  11        5.98       86.11    167.93 o 
  -7  12  11       87.57       73.22    111.88 o 
  -6  12  11      143.65       83.17     98.27 o 
  -5  12  11        9.14      169.45    107.33 o 
  -4  12  11        7.76       90.25    102.56 o 
  -3  12  11       72.37       66.28    103.58 o 
  -2  12  11        4.10       55.97    132.81 o 
  -1  12  11       43.60      152.09    137.08 o 
   0  12  11       12.79      134.30    148.49 o 
   1  12  11       90.26      181.51    160.79 o 
   2  12  11        4.87       35.04    118.37 o 
   3  12  11       95.05       81.22    139.62 o 
  -7  13  11       24.09       10.93    136.18 o 
  -6  13  11      107.55      426.24    259.21 o 
  -5  13  11       40.65      -86.53    225.88 o 
  -4  13  11        8.57      -67.04    122.69 o 
  -3  13  11        4.07      115.34    142.97 o 
  -2  13  11       80.90      379.88    170.82 o 
  -1  13  11       56.70       -6.64    137.02 o 
   0  13  11        1.75      291.88    157.44 o 
   1  13  11       42.53       60.76    155.73 o 
  -4  14  11      120.71     -199.47    220.04 o 
  -3  14  11       15.38       -9.69    226.18 o 
  -2  14  11       53.84      172.87    258.61 o 
 -14   0  12      183.29      253.51    159.56 o 
 -12   0  12      910.09      765.59    299.06 o 
 -10   0  12      768.59      877.98    153.30 o 
  -8   0  12      817.16      640.80    119.40 o 
  -6   0  12     2824.94     2993.95    172.08 o 
  -4   0  12       57.12       81.78     70.58 o 
  -2   0  12     1163.13     1122.78    108.43 o 
   0   0  12      622.47      677.83    105.25 o 
   2   0  12      809.25      786.27    133.48 o 
   4   0  12     1041.85      631.68    162.96 o 
   6   0  12        1.12      -55.78    125.29 o 
   8   0  12      170.60      229.68    177.61 o 
 -15   1  12       24.43      -37.90    157.70 o 
 -14   1  12        0.42       59.16    102.84 o 
 -13   1  12      687.29      948.23    128.33 o 
 -12   1  12      141.71      132.12     91.11 o 
 -11   1  12      531.50      497.04     98.67 o 
 -10   1  12       93.29       74.95     78.40 o 
  -9   1  12      259.99      197.94     77.59 o 
  -8   1  12       41.86       97.05     66.32 o 
  -7   1  12     2524.43     2479.86    117.57 o 
  -6   1  12        1.43      -44.05     57.21 o 
  -5   1  12      130.19       10.50     67.56 o 
  -4   1  12      609.59      701.27     71.36 o 
  -3   1  12      863.65      825.58     69.52 o 
  -2   1  12        3.79       79.79     55.54 o 
  -1   1  12     1112.78     1034.20     79.36 o 
   0   1  12       22.85      -38.93     69.72 o 
   1   1  12      165.61       71.94     62.76 o 
   2   1  12        0.45      -30.39     58.64 o 
   3   1  12     1350.76     1330.32    118.43 o 
   4   1  12       10.70      -53.12    104.35 o 
   5   1  12      105.51      174.61     97.08 o 
   6   1  12        0.69        0.24    138.05 o 
   7   1  12      240.41       72.59    135.48 o 
   8   1  12       20.56      182.10    121.29 o 
 -15   2  12        0.76      -47.57    217.87 o 
 -14   2  12      351.19      482.57    178.96 o 
 -13   2  12      105.09      -92.87     92.87 o 
 -12   2  12     1804.07     1580.16    145.25 o 
 -11   2  12       89.41       95.84     81.76 o 
 -10   2  12        3.01       49.72     73.77 o 
  -9   2  12      104.80       77.60     71.09 o 
  -8   2  12     2465.31     2782.44    133.41 o 
  -7   2  12        1.79      -10.83     61.94 o 
  -6   2  12     2973.09     3047.84    159.35 o 
  -5   2  12     1202.62     1227.01     92.31 o 
  -4   2  12      168.07      187.79     63.29 o 
  -3   2  12       19.53      -36.44     50.41 o 
  -2   2  12     3480.18     3446.06    134.97 o 
  -1   2  12        5.56       32.62     58.09 o 
   0   2  12      870.42     1065.72     91.86 o 
   1   2  12       97.19       61.47     60.94 o 
   2   2  12     1064.56      946.08    110.21 o 
   3   2  12      191.82      183.54     72.10 o 
   4   2  12      670.08      540.76     96.46 o 
   5   2  12      127.79      -30.05     82.45 o 
   6   2  12        8.10       38.85     96.08 o 
   7   2  12        1.66       58.59     99.87 o 
   8   2  12      333.51      347.48    130.75 o 
 -15   3  12       80.19      292.83    243.19 o 
 -14   3  12       31.58      -73.97    204.62 o 
 -13   3  12     1230.20     1445.87    173.96 o 
 -12   3  12      314.90      238.10    109.21 o 
 -11   3  12      864.20      903.48    168.91 o 
 -10   3  12      598.01      500.84    116.70 o 
  -9   3  12      271.27      319.80     81.88 o 
  -8   3  12        0.23      -60.76     60.76 o 
  -7   3  12     3488.61     3431.97    135.25 o 
  -6   3  12        4.07      -16.80     62.04 o 
  -5   3  12      485.01      387.68     59.92 o 
  -4   3  12      147.64       85.31     65.23 o 
  -3   3  12     1650.39     1638.48    105.24 o 
  -2   3  12       68.20      111.46     59.71 o 
  -1   3  12     1804.60     1689.82     98.72 o 
   0   3  12      725.64      785.73     82.16 o 
   1   3  12       73.35       54.87     57.72 o 
   2   3  12      472.49      468.56     81.35 o 
   3   3  12      354.91      435.84     84.07 o 
   4   3  12       49.60       -8.18     76.72 o 
   5   3  12      259.62      129.70     85.13 o 
   6   3  12        2.65       78.59    100.53 o 
   7   3  12       58.76       53.10    109.25 o 
   8   3  12        1.12       39.32    117.79 o 
 -14   4  12      595.82      941.40    301.63 o 
 -13   4  12       13.95       -5.20    111.01 o 
 -12   4  12     1477.37     1590.85    328.63 o 
 -11   4  12       35.21      160.79    102.06 o 
 -10   4  12       17.70      -14.20     92.97 o 
  -9   4  12        6.30      -15.20     83.95 o 
  -8   4  12     2975.12     3346.01    187.47 o 
  -7   4  12      736.09      609.67    103.43 o 
  -6   4  12     1682.76     1781.50    105.82 o 
  -5   4  12      619.56      629.19     64.58 o 
  -4   4  12      361.39      261.00     58.49 o 
  -3   4  12       68.10       26.33     66.73 o 
  -2   4  12     3342.25     3344.28    121.82 o 
  -1   4  12       55.90       20.72     59.40 o 
   0   4  12      592.05      628.94     95.89 o 
   1   4  12        0.08       56.98     65.61 o 
   2   4  12      244.12      175.03     87.45 o 
   3   4  12       61.19      -54.37     66.02 o 
   4   4  12      369.43      389.99     92.77 o 
   5   4  12      444.61      244.35     93.56 o 
   6   4  12        5.24       66.73     93.08 o 
   7   4  12        3.03      -68.89    103.64 o 
   8   4  12      141.49       84.96    125.31 o 
 -14   5  12       25.26      259.60    241.70 o 
 -13   5  12     1360.25     1606.08    412.43 o 
 -12   5  12        0.61       53.54    105.57 o 
 -11   5  12      614.00      487.80    126.03 o 
 -10   5  12       39.33      -86.54     86.54 o 
  -9   5  12     2569.17     2640.46    247.35 o 
  -8   5  12      532.32      432.42     92.02 o 
  -7   5  12     5191.72     4999.78    146.00 o 
  -6   5  12        3.62       34.84     61.85 o 
  -5   5  12      452.43      427.93     76.48 o 
  -4   5  12       68.26       39.58     57.10 o 
  -3   5  12     2428.70     2426.56    137.41 o 
  -2   5  12      101.53      -11.42     65.03 o 
  -1   5  12     3203.52     3183.36    170.51 o 
   0   5  12      747.26      728.86     78.78 o 
   1   5  12       39.80       46.72     64.80 o 
   2   5  12       52.21       26.31     97.33 o 
   3   5  12     1439.21     1453.92    128.27 o 
   4   5  12       72.19      181.82     87.04 o 
   5   5  12      488.52      401.53    102.65 o 
   6   5  12       12.04      -83.91     83.91 o 
   7   5  12       23.90      -77.75     98.62 o 
 -14   6  12      341.90      408.15    275.33 o 
 -13   6  12       29.00      -97.40    148.05 o 
 -12   6  12      808.72      610.28    193.24 o 
 -11   6  12        0.23      104.28    105.40 o 
 -10   6  12      268.21      313.08    107.81 o 
  -9   6  12       42.33       67.28     81.68 o 
  -8   6  12     2508.59     2671.73    131.93 o 
  -7   6  12      349.72      286.79     75.80 o 
  -6   6  12      589.24      715.75     99.81 o 
  -5   6  12      156.59       97.97     63.60 o 
  -4   6  12        0.69       17.45     57.41 o 
  -3   6  12      430.07      380.22     73.36 o 
  -2   6  12     1924.44     2016.26    215.05 o 
  -1   6  12      239.67      151.92     68.90 o 
   0   6  12       41.25       54.59     79.43 o 
   1   6  12       16.78       36.44     70.98 o 
   2   6  12      489.17      539.31    100.71 o 
   3   6  12      195.09       98.18    109.06 o 
   4   6  12      469.33      448.41    115.64 o 
   5   6  12      282.52      317.18     98.23 o 
   6   6  12        5.26      118.16     97.18 o 
   7   6  12        1.30       17.11    104.84 o 
 -13   7  12      390.07      847.74    271.08 o 
 -12   7  12       30.61       63.93     97.55 o 
 -11   7  12      271.06      224.04    101.68 o 
 -10   7  12      170.51      154.00     90.32 o 
  -9   7  12      248.67      273.99    108.36 o 
  -8   7  12       62.40      -28.96     73.22 o 
  -7   7  12     1728.40     1746.30    128.86 o 
  -6   7  12        0.36       -6.33     65.96 o 
  -5   7  12       87.27      116.24     71.43 o 
  -4   7  12      322.28      289.18     80.49 o 
  -3   7  12     1465.95     1575.18    193.69 o 
  -2   7  12      664.77      705.35    109.30 o 
  -1   7  12      817.38      942.57    120.44 o 
   0   7  12      429.91      278.17     95.50 o 
   1   7  12       10.74      -56.87     81.70 o 
   2   7  12      134.23       97.15     92.68 o 
   3   7  12      898.83      751.84    127.46 o 
   4   7  12      197.40      373.63    110.21 o 
   5   7  12      195.97      165.33     97.08 o 
   6   7  12        3.85      -52.00     99.92 o 
 -13   8  12        0.17       73.97    219.65 o 
 -12   8  12      472.99      500.44    183.46 o 
 -11   8  12        1.54       18.52     95.46 o 
 -10   8  12        7.97      -75.68     78.50 o 
  -9   8  12        0.40      -74.63     76.95 o 
  -8   8  12      698.25      684.08    111.76 o 
  -7   8  12       18.52       67.06     79.07 o 
  -6   8  12      803.52      924.89    106.82 o 
  -5   8  12       19.16       15.61     68.87 o 
  -4   8  12      570.15      627.25    102.13 o 
  -3   8  12      155.26      175.77     74.19 o 
  -2   8  12     1429.56     1443.38    163.36 o 
  -1   8  12       49.83       23.15    100.67 o 
   0   8  12        8.78       38.52     83.50 o 
   1   8  12       19.69      -67.66    189.64 o 
   2   8  12      441.41      356.93    109.52 o 
   3   8  12      285.14       63.53    115.44 o 
   4   8  12      566.44      552.59    146.67 o 
   5   8  12       31.46       81.46    120.93 o 
   6   8  12        2.13      -21.94    111.27 o 
 -12   9  12       26.76      206.00    208.87 o 
 -11   9  12       97.96      120.32    153.77 o 
 -10   9  12       21.26      120.93    100.42 o 
  -9   9  12       15.67      -45.59     80.43 o 
  -8   9  12        0.43       38.39     88.51 o 
  -7   9  12      480.04      545.37    166.57 o 
  -6   9  12       67.52      163.22     89.48 o 
  -5   9  12       42.88      140.58     88.15 o 
  -4   9  12       10.57      118.77     83.12 o 
  -3   9  12      352.74      348.21    148.00 o 
  -2   9  12       88.57      163.57    144.88 o 
  -1   9  12      146.45      143.25    144.26 o 
   0   9  12      106.29       -9.25    100.54 o 
   1   9  12        0.11     -108.34    114.25 o 
   2   9  12       54.76      -84.55     84.55 o 
   3   9  12      349.37       65.72    122.87 o 
   4   9  12       92.50      164.50    119.06 o 
   5   9  12       30.10       58.81    115.36 o 
 -11  10  12       30.71     -156.85    156.85 o 
 -10  10  12      111.65      250.40    136.47 o 
  -9  10  12       91.60       18.37     96.23 o 
  -8  10  12       82.30      -81.23     81.23 o 
  -7  10  12       48.16       49.03     89.35 o 
  -6  10  12      400.37      509.77    116.37 o 
  -5  10  12      127.26      -22.51     99.68 o 
  -4  10  12        0.34       78.41     86.69 o 
  -3  10  12        5.04      110.30     91.17 o 
  -2  10  12      307.47      473.11    218.81 o 
  -1  10  12        6.79      136.34    121.83 o 
   0  10  12      164.37      185.72    119.69 o 
   1  10  12       35.73      -54.28     88.02 o 
   2  10  12       27.48       87.33     99.46 o 
   3  10  12       10.20       57.19    101.20 o 
   4  10  12      174.86      217.67    122.03 o 
 -10  11  12       20.62       72.13    147.43 o 
  -9  11  12       23.18      -35.60    152.75 o 
  -8  11  12       11.59       12.24     93.19 o 
  -7  11  12      321.38      383.00    114.27 o 
  -6  11  12       88.05      267.12    105.40 o 
  -5  11  12       57.84      177.60     97.40 o 
  -4  11  12       32.62       43.33    111.78 o 
  -3  11  12       72.69      148.52     95.06 o 
  -2  11  12        0.14      -64.19    133.42 o 
  -1  11  12      177.90      213.78    118.83 o 
   0  11  12       46.00      116.30    112.33 o 
   1  11  12        4.92       42.89    119.98 o 
   2  11  12       11.04       35.10    110.29 o 
   3  11  12      124.57       52.36    127.14 o 
  -8  12  12      241.11      453.08    176.61 o 
  -7  12  12        8.76      -54.73    147.01 o 
  -6  12  12      357.37      436.48    115.61 o 
  -5  12  12      212.57      150.64    133.83 o 
  -4  12  12       35.42      283.04    108.16 o 
  -3  12  12       37.57      131.99    115.22 o 
  -2  12  12      128.09      188.15    118.15 o 
  -1  12  12       73.18      118.27    147.52 o 
   0  12  12      136.57      302.73    156.30 o 
   1  12  12       53.57      325.05    168.01 o 
   2  12  12       20.45       19.23    176.53 o 
  -6  13  12      174.95      142.70    155.05 o 
  -5  13  12      156.41     -186.91    221.43 o 
  -4  13  12       91.83       62.60    229.04 o 
  -3  13  12        0.57      264.32    168.83 o 
  -2  13  12       51.45      258.71    165.78 o 
  -1  13  12      184.58      220.79    158.34 o 
   0  13  12       47.29      -93.85    192.85 o 
 -15   0  13      369.62      711.07    296.79 o 
 -13   0  13      564.82      709.17    255.25 o 
 -11   0  13     1433.78     1509.90    405.23 o 
  -9   0  13      310.21      502.55    130.54 o 
  -7   0  13     1364.97     1422.59    141.99 o 
  -5   0  13     2045.51     1583.46    205.22 o 
  -3   0  13       28.69       29.84     59.47 o 
  -1   0  13     1418.04     1235.29    120.32 o 
   1   0  13      104.43      171.93    112.79 o 
   3   0  13      297.16      350.06    138.71 o 
   5   0  13      495.95      481.45    167.05 o 
   7   0  13       12.69      302.29    172.56 o 
 -15   1  13       42.91      177.52    235.47 o 
 -14   1  13      110.19      146.93    162.12 o 
 -13   1  13       86.50      119.70     96.73 o 
 -12   1  13     1737.10     1880.20    155.60 o 
 -11   1  13       83.82      235.74     92.56 o 
 -10   1  13      991.06      992.39    115.03 o 
  -9   1  13       27.24       33.79     72.25 o 
  -8   1  13      317.09      532.84     86.00 o 
  -7   1  13       36.31      -46.05     71.82 o 
  -6   1  13     3051.15     3070.04    190.09 o 
  -5   1  13       25.27      -15.98     96.20 o 
  -4   1  13       95.70       26.43     64.05 o 
  -3   1  13       77.01       32.83     54.62 o 
  -2   1  13     2062.24     1973.07     96.00 o 
  -1   1  13       23.05       76.55     62.60 o 
   0   1  13     1678.93     1610.16    128.63 o 
   1   1  13       29.50      -31.27     61.36 o 
   2   1  13       13.97       31.64     74.39 o 
   3   1  13       25.91      -23.79    141.23 o 
   4   1  13      587.62      680.07    120.04 o 
   5   1  13       28.04       29.24    105.00 o 
   6   1  13      204.80      364.17    118.40 o 
   7   1  13        0.19       30.15    108.29 o 
 -14   2  13       17.84      167.53    239.53 o 
 -13   2  13      753.82      500.53    134.33 o 
 -12   2  13      255.00      225.26     98.84 o 
 -11   2  13     1579.03     1426.91    138.02 o 
 -10   2  13      130.18       51.15     75.71 o 
  -9   2  13       94.99       -4.99     72.62 o 
  -8   2  13       91.72      168.52     75.31 o 
  -7   2  13     2440.22     2771.09    144.52 o 
  -6   2  13       40.58       18.81     90.04 o 
  -5   2  13     1203.46     1263.11     97.32 o 
  -4   2  13      355.45      368.53     76.13 o 
  -3   2  13      884.81     1085.98     85.48 o 
  -2   2  13       78.53      119.39     60.13 o 
  -1   2  13     2069.33     2067.05    107.36 o 
   0   2  13      162.83       84.54     62.68 o 
   1   2  13      650.72      571.89     86.89 o 
   2   2  13      281.16      219.82     98.22 o 
   3   2  13      384.95      445.36     94.80 o 
   4   2  13       61.01      -41.59     79.92 o 
   5   2  13      497.03      435.33    115.01 o 
   6   2  13       57.06      -68.69    128.33 o 
   7   2  13        6.77        4.48    129.66 o 
 -14   3  13       47.75       56.37    220.04 o 
 -13   3  13      117.56       22.04    116.38 o 
 -12   3  13     1213.46     1255.28    163.50 o 
 -11   3  13      132.38      169.76    151.60 o 
 -10   3  13       78.82      138.78    132.48 o 
  -9   3  13       47.26        7.14     87.92 o 
  -8   3  13     1568.13     1580.92    117.28 o 
  -7   3  13      313.59      312.04     93.11 o 
  -6   3  13     2458.53     2371.86    166.01 o 
  -5   3  13      307.11      383.45     78.70 o 
  -4   3  13        0.31      -10.86     63.29 o 
  -3   3  13        8.86      -62.53     62.53 o 
  -2   3  13     1981.99     1877.05    100.33 o 
  -1   3  13      269.85      167.68     63.93 o 
   0   3  13     1581.29     1512.06    109.55 o 
   1   3  13       85.50      143.23     73.86 o 
   2   3  13      250.42      352.53     84.72 o 
   3   3  13        2.31       84.03     81.45 o 
   4   3  13      733.66      686.80    109.45 o 
   5   3  13      145.89      281.21     96.05 o 
   6   3  13      119.69       46.78    110.02 o 
   7   3  13        4.64      -58.40    125.09 o 
 -14   4  13       13.38      196.21    233.49 o 
 -13   4  13      523.58      587.71    154.81 o 
 -12   4  13      126.17      142.80    106.76 o 
 -11   4  13      688.54      906.39    139.87 o 
 -10   4  13       46.42      -91.14     91.14 o 
  -9   4  13     1342.17     1138.04    141.44 o 
  -8   4  13      387.88      280.13    114.02 o 
  -7   4  13     4415.95     4439.55    190.88 o 
  -6   4  13       11.58        7.23     45.99 o 
  -5   4  13      453.31      368.51     76.00 o 
  -4   4  13      259.87      261.98     74.54 o 
  -3   4  13      963.30     1007.03     95.36 o 
  -2   4  13      155.76      107.49     67.22 o 
  -1   4  13     3154.47     3253.29    126.67 o 
   0   4  13      205.15      289.17     74.25 o 
   1   4  13       50.46      122.86     73.42 o 
   2   4  13       58.87       79.10     75.36 o 
   3   4  13     1385.20     1482.00    133.86 o 
   4   4  13       23.60       90.21     86.27 o 
   5   4  13      510.69      545.31    109.57 o 
   6   4  13       80.09      -40.48     93.95 o 
   7   4  13        0.12      -24.66    119.58 o 
 -14   5  13      260.87      119.47    246.65 o 
 -13   5  13        0.09     -112.62    157.05 o 
 -12   5  13      895.58      943.49    249.74 o 
 -11   5  13        2.54      190.24    112.71 o 
 -10   5  13      153.05      204.45    109.12 o 
  -9   5  13       77.24       56.76     98.20 o 
  -8   5  13      965.48     1104.76    131.57 o 
  -7   5  13      372.80      403.58     87.91 o 
  -6   5  13     1530.23     1567.49    106.87 o 
  -5   5  13      244.25      188.14     74.68 o 
  -4   5  13       11.58      -59.59     62.88 o 
  -3   5  13        5.57        4.71     97.49 o 
  -2   5  13     3482.72     3163.02    153.39 o 
  -1   5  13       48.47       50.46     67.12 o 
   0   5  13      694.36      624.53     94.28 o 
   1   5  13        5.38      -83.18     83.18 o 
   2   5  13       90.96      194.52     85.36 o 
   3   5  13       86.75      -11.67     90.82 o 
   4   5  13      591.19      634.95    113.67 o 
   5   5  13      245.73      275.52    101.67 o 
   6   5  13      161.33       27.29    100.88 o 
 -13   6  13      430.86      551.35    280.37 o 
 -12   6  13        6.03      136.34    122.50 o 
 -11   6  13      622.58      762.20    147.20 o 
 -10   6  13       56.59       43.60     81.37 o 
  -9   6  13      153.21      251.75    103.20 o 
  -8   6  13        2.54       -2.58     86.73 o 
  -7   6  13     1750.12     1909.03    136.79 o 
  -6   6  13        0.38      -54.35     66.43 o 
  -5   6  13       79.32       38.61     68.76 o 
  -4   6  13       11.33      131.30     83.98 o 
  -3   6  13     1580.73     1715.38    206.73 o 
  -2   6  13      154.90      200.60     95.33 o 
  -1   6  13     2104.00     1876.13    173.36 o 
   0   6  13      268.52      306.83     96.65 o 
   1   6  13       44.17       26.92    110.71 o 
   2   6  13       33.95       -0.67     83.50 o 
   3   6  13      508.94      502.28    104.71 o 
   4   6  13       97.68       68.83     93.42 o 
   5   6  13      392.02      302.82    110.69 o 
   6   6  13        3.55      -96.04     96.04 o 
 -13   7  13        2.50      117.49    191.36 o 
 -12   7  13      689.68      540.16    181.19 o 
 -11   7  13        1.72       26.40     93.92 o 
 -10   7  13       63.60       47.29     87.52 o 
  -9   7  13      120.88       51.99     92.12 o 
  -8   7  13      511.49      457.27    105.80 o 
  -7   7  13        7.19      -44.44     80.45 o 
  -6   7  13      668.89      712.66    115.12 o 
  -5   7  13        4.89       30.63     76.41 o 
  -4   7  13       23.87      -57.23     84.84 o 
  -3   7  13      238.82       88.58     97.28 o 
  -2   7  13     1584.32     1806.50    175.13 o 
  -1   7  13        1.14      -57.03     92.86 o 
   0   7  13      328.54      239.94     97.79 o 
   1   7  13       19.21        4.32     87.39 o 
   2   7  13       47.52       -1.74     90.79 o 
   3   7  13       91.25       -1.80     96.63 o 
   4   7  13      520.77      702.97    141.81 o 
   5   7  13       76.27       43.77    106.24 o 
   6   7  13       25.74      -42.53    271.97 o 
 -12   8  13        1.58      -15.74    246.50 o 
 -11   8  13      409.95      297.37    110.85 o 
 -10   8  13       84.34      103.72    113.61 o 
  -9   8  13       10.49      -14.48     98.30 o 
  -8   8  13       54.12      -78.01     78.01 o 
  -7   8  13      433.57      598.35    110.74 o 
  -6   8  13       11.12      142.20     89.65 o 
  -5   8  13      466.19      396.71    109.07 o 
  -4   8  13       23.35        2.24    127.02 o 
  -3   8  13       43.02      107.02    100.19 o 
  -2   8  13       84.23      151.76    136.31 o 
  -1   8  13      530.36      471.31    145.52 o 
   0   8  13      144.89       78.55    103.77 o 
   1   8  13       83.79       -8.65     89.93 o 
   2   8  13        0.91        3.36     88.09 o 
   3   8  13      327.53      357.59    117.76 o 
   4   8  13       68.67       93.58    104.22 o 
   5   8  13      209.95      244.43    125.67 o 
 -11   9  13       30.04     -118.43    135.10 o 
 -10   9  13      104.26       95.95    116.03 o 
  -9   9  13      100.09       -3.22     97.03 o 
  -8   9  13       27.78       35.97     86.46 o 
  -7   9  13        0.02      153.33     96.15 o 
  -6   9  13      642.33      682.22    120.28 o 
  -5   9  13      140.79        4.09     83.80 o 
  -4   9  13        7.86        4.95    134.99 o 
  -3   9  13        7.59       99.91     99.11 o 
  -2   9  13      366.60      335.90    139.76 o 
  -1   9  13        7.30      -88.65    104.72 o 
   0   9  13      214.71      462.37    133.73 o 
   1   9  13       53.49      -36.61    110.16 o 
   2   9  13        8.66      125.53    100.61 o 
   3   9  13       17.48      -95.68     95.68 o 
   4   9  13      259.23       34.26    115.97 o 
 -10  10  13       11.06      150.92    202.05 o 
  -9  10  13       50.25        2.51    102.01 o 
  -8  10  13        1.11      134.43    104.46 o 
  -7  10  13      164.06      332.45    109.79 o 
  -6  10  13      105.75      177.87     98.24 o 
  -5  10  13      240.41      276.36    100.53 o 
  -4  10  13      144.70      226.94    121.07 o 
  -3  10  13        8.17       46.68    147.55 o 
  -2  10  13        0.41      196.51    111.45 o 
  -1  10  13      300.10      206.68    122.98 o 
   0  10  13       71.53      130.22    112.04 o 
   1  10  13      115.75      154.67    121.44 o 
   2  10  13        0.86      -95.88     95.88 o 
   3  10  13       25.13       -4.05    110.26 o 
  -9  11  13        5.18      165.81    305.99 o 
  -8  11  13      133.95      -61.29    291.84 o 
  -7  11  13        1.99       81.81    107.85 o 
  -6  11  13      342.20      334.21    119.75 o 
  -5  11  13      241.26      207.95    105.36 o 
  -4  11  13      110.80      217.21    100.67 o 
  -3  11  13       32.89       57.54    140.97 o 
  -2  11  13      105.26       80.59    115.39 o 
  -1  11  13       61.43        8.01    128.14 o 
   0  11  13      228.45      286.20    187.55 o 
   1  11  13       33.72      -11.36    154.24 o 
   2  11  13        5.41       56.80    131.16 o 
  -7  12  13      160.03      121.07    153.79 o 
  -6  12  13      126.82      359.89    174.36 o 
  -5  12  13      203.03      219.23    116.60 o 
  -4  12  13      105.41      139.84    175.36 o 
  -3  12  13        1.12      -77.00    324.43 o 
  -2  12  13        0.18      231.58    127.78 o 
  -1  12  13      290.53      -35.10    149.67 o 
   0  12  13       53.70       64.15    158.74 o 
 -14   0  14        2.42      -27.99    196.11 o 
 -12   0  14     1303.54     1517.29    212.07 o 
 -10   0  14     1143.45     1360.41    185.79 o 
  -8   0  14       85.80      121.74    184.05 o 
  -6   0  14     2454.47     2480.16    246.94 o 
  -4   0  14      808.35     1012.49    194.98 o 
  -2   0  14      465.58      653.63    146.67 o 
   0   0  14      648.71      862.02    134.70 o 
   2   0  14       11.11      -69.44    112.72 o 
   4   0  14      264.35      239.02    142.46 o 
   6   0  14      306.05      463.50    187.19 o 
 -14   1  14       15.43       44.75    230.92 o 
 -13   1  14      263.16      223.46    109.25 o 
 -12   1  14        1.29      121.60     90.83 o 
 -11   1  14     2329.87     2666.27    168.25 o 
 -10   1  14       17.61       76.80     82.99 o 
  -9   1  14      797.79      793.02    145.52 o 
  -8   1  14       65.92       24.32    126.03 o 
  -7   1  14     1249.09     1532.09    194.63 o 
  -6   1  14       17.95      -81.14    110.40 o 
  -5   1  14     2038.79     2090.89    163.85 o 
  -4   1  14        0.13      134.80     64.87 o 
  -3   1  14       26.38       74.49     53.56 o 
  -2   1  14       27.84       -7.77     59.67 o 
  -1   1  14     1255.14     1264.50    103.74 o 
   0   1  14        2.03       25.99     74.21 o 
   1   1  14     1148.53     1249.99    119.86 o 
   2   1  14        0.56      -76.75     76.75 o 
   3   1  14       82.48       25.53     94.26 o 
   4   1  14        5.11      -34.23     92.89 o 
   5   1  14      449.22      439.73    128.97 o 
   6   1  14        3.14        9.38    117.48 o 
 -14   2  14        3.18      129.95    214.01 o 
 -13   2  14       23.83      120.34    122.22 o 
 -12   2  14     1082.55     1095.05    206.05 o 
 -11   2  14      130.21      204.28     93.50 o 
 -10   2  14      759.38      963.09    120.30 o 
  -9   2  14       29.09      -88.43     88.43 o 
  -8   2  14       48.32      142.30    100.27 o 
  -7   2  14      352.36      433.00    138.81 o 
  -6   2  14     1638.88     1654.17    169.48 o 
  -5   2  14       13.09      -16.62    108.67 o 
  -4   2  14      469.39      557.54    106.30 o 
  -3   2  14        7.53        2.09     71.41 o 
  -2   2  14      609.82      670.87     86.08 o 
  -1   2  14      140.18       37.48     66.48 o 
   0   2  14     1537.57     1846.45    131.69 o 
   1   2  14       21.03       34.35     79.99 o 
   2   2  14        0.15      -74.86     74.86 o 
   3   2  14       23.57      117.39     88.98 o 
   4   2  14      316.99       98.77    101.42 o 
   5   2  14        1.15        2.72    102.90 o 
   6   2  14      198.74      162.79    115.25 o 
 -14   3  14        3.59       84.46    226.28 o 
 -13   3  14      138.78       40.96    123.63 o 
 -12   3  14      125.43       42.59    106.49 o 
 -11   3  14      960.48      852.87    143.90 o 
 -10   3  14       10.00      -64.55     94.70 o 
  -9   3  14       11.04       28.81    115.14 o 
  -8   3  14      397.27      387.73    134.07 o 
  -7   3  14     1765.69     1744.86    339.26 o 
  -6   3  14      172.71      -66.28    106.58 o 
  -5   3  14     2162.85     2524.59    167.12 o 
  -4   3  14      267.94      218.87     84.95 o 
  -3   3  14        1.19      -64.42     72.73 o 
  -2   3  14       60.92       62.05     73.13 o 
  -1   3  14      940.87     1032.95     99.63 o 
   0   3  14      133.71      188.03     75.39 o 
   1   3  14      131.71      120.15     85.40 o 
   2   3  14       10.40       24.65     81.85 o 
   3   3  14      491.27      588.78    107.76 o 
   4   3  14        1.53       30.53     88.86 o 
   5   3  14      272.66      177.29    115.34 o 
   6   3  14      113.26      183.22    196.00 o 
 -14   4  14       30.32      242.40    261.38 o 
 -13   4  14       19.59       53.39    150.35 o 
 -12   4  14      280.16      111.78    115.71 o 
 -11   4  14        1.59       35.06    103.22 o 
 -10   4  14      552.11      416.79    150.09 o 
  -9   4  14      228.69      347.19    179.00 o 
  -8   4  14      214.64      133.49    128.12 o 
  -7   4  14      135.20       40.94    188.00 o 
  -6   4  14     3012.65     2998.84    200.69 o 
  -5   4  14       65.69       -6.78     77.60 o 
  -4   4  14      416.33      452.35     90.08 o 
  -3   4  14       28.80       -2.74     78.69 o 
  -2   4  14      560.07      566.55     95.67 o 
  -1   4  14       27.91       84.99     71.56 o 
   0   4  14      666.59      720.34     95.45 o 
   1   4  14       15.37      -84.82     95.09 o 
   2   4  14        0.12      -66.44     79.31 o 
   3   4  14        2.58       58.98     88.61 o 
   4   4  14      494.59      452.18    112.38 o 
   5   4  14       31.39       20.34    120.23 o 
   6   4  14      202.04      241.36    131.64 o 
 -13   5  14       56.61      261.37    179.57 o 
 -12   5  14       17.85       88.25    116.40 o 
 -11   5  14      581.25      556.42    135.92 o 
 -10   5  14        5.40        4.92    154.38 o 
  -9   5  14        2.85       33.73     95.82 o 
  -8   5  14        6.12      241.20    129.60 o 
  -7   5  14      951.63      911.99    170.75 o 
  -6   5  14      202.43      308.01     95.02 o 
  -5   5  14      154.36      141.69     89.91 o 
  -4   5  14       89.71      160.18     87.41 o 
  -3   5  14      143.32       -2.49     83.34 o 
  -2   5  14      121.07      123.25     87.42 o 
  -1   5  14     1384.36     1144.79    129.93 o 
   0   5  14       84.38      225.43     89.41 o 
   1   5  14      196.14      141.63     89.91 o 
   2   5  14       27.87      168.25     89.32 o 
   3   5  14      358.28      501.39    108.03 o 
   4   5  14        0.34       22.05     88.89 o 
   5   5  14      310.38      404.60    127.98 o 
 -13   6  14       12.88      -44.01    214.61 o 
 -12   6  14      572.60      579.12    148.19 o 
 -11   6  14      100.47       69.12    171.87 o 
 -10   6  14     1058.24     1210.20    163.41 o 
  -9   6  14      384.58      460.71    124.72 o 
  -8   6  14       54.00       78.12     95.58 o 
  -7   6  14        2.97      -18.60     80.37 o 
  -6   6  14      705.34      790.09    165.50 o 
  -5   6  14       31.92       10.49    104.06 o 
  -4   6  14       63.95       23.20     96.72 o 
  -3   6  14        7.36     -121.07    121.07 o 
  -2   6  14      836.54      489.44    122.78 o 
  -1   6  14       86.87      -42.14     99.32 o 
   0   6  14      745.64      659.43    113.14 o 
   1   6  14      404.38      375.98    110.00 o 
   2   6  14       30.69      -10.77     97.98 o 
   3   6  14        5.20       85.59    106.91 o 
   4   6  14      356.92      574.43    138.45 o 
   5   6  14       88.87      -44.57    101.46 o 
 -12   7  14       21.22       47.67    198.19 o 
 -11   7  14      415.71      511.36    140.76 o 
 -10   7  14        3.99      -30.11    104.40 o 
  -9   7  14        0.16       30.51     97.71 o 
  -8   7  14       57.35       93.45    101.55 o 
  -7   7  14      294.19      206.59    155.72 o 
  -6   7  14        2.19      -89.25    119.47 o 
  -5   7  14      634.06      386.03    148.45 o 
  -4   7  14      239.07      157.98    103.50 o 
  -3   7  14        5.42      -99.82     99.82 o 
  -2   7  14        0.92      160.12    109.62 o 
  -1   7  14      599.47      348.42    154.10 o 
   0   7  14        0.17      176.96    110.22 o 
   1   7  14       34.63      278.59    102.86 o 
   2   7  14        0.10      -90.42     90.42 o 
   3   7  14       68.89      100.32    107.28 o 
   4   7  14       31.97      -23.34    109.04 o 
 -11   8  14       18.91     -169.41    169.41 o 
 -10   8  14      191.30      -15.64    119.30 o 
  -9   8  14      250.32      292.57    125.17 o 
  -8   8  14        0.14       17.31     88.98 o 
  -7   8  14       30.51      177.15     96.73 o 
  -6   8  14      661.59      586.32    160.66 o 
  -5   8  14      151.39      131.96    127.44 o 
  -4   8  14      253.82      184.96    126.08 o 
  -3   8  14       14.55       -1.44    112.51 o 
  -2   8  14      228.71      320.64    120.48 o 
  -1   8  14        0.47        9.17    102.88 o 
   0   8  14      153.35      275.77    118.59 o 
   1   8  14      247.87      127.50     97.93 o 
   2   8  14        9.97       33.72     98.57 o 
   3   8  14        1.17       62.47    114.35 o 
   4   8  14      250.51      329.01    130.30 o 
 -11   9  14      399.98      648.66    271.97 o 
 -10   9  14       64.47      166.25    205.61 o 
  -9   9  14       33.22       79.41    119.16 o 
  -8   9  14      125.73       84.93     99.68 o 
  -7   9  14       77.35      149.72     98.60 o 
  -6   9  14       43.51      -37.58    228.99 o 
  -5   9  14      617.30      452.03    168.81 o 
  -4   9  14      256.93      404.84    125.67 o 
  -3   9  14       73.84       31.76    104.24 o 
  -2   9  14        1.60       78.14    107.71 o 
  -1   9  14      210.32      242.84    120.41 o 
   0   9  14       78.73      243.49    122.14 o 
   1   9  14       89.23       -0.82    119.84 o 
   2   9  14       31.06      -56.68    100.40 o 
   3   9  14       10.02       57.98    114.08 o 
  -9  10  14       57.41      288.78    204.22 o 
  -8  10  14        0.45      -39.89    100.39 o 
  -7  10  14        5.59       51.11     98.19 o 
  -6  10  14      232.96      242.62    127.30 o 
  -5  10  14       72.10      135.08    142.19 o 
  -4  10  14      174.18      131.27    151.94 o 
  -3  10  14       37.42      159.70    119.14 o 
  -2  10  14       24.90      -22.25    108.75 o 
  -1  10  14        0.33       37.91    118.66 o 
   0  10  14      139.73       83.24    114.16 o 
   1  10  14       30.94      -62.70    165.52 o 
   2  10  14       11.15      159.22    129.38 o 
  -8  11  14       11.25       40.94    150.71 o 
  -7  11  14      101.93      165.07    135.52 o 
  -6  11  14       19.67       77.80    113.79 o 
  -5  11  14      466.81      765.58    380.06 o 
  -4  11  14      119.29       91.58    157.54 o 
  -3  11  14       74.45      214.45    137.99 o 
  -2  11  14       12.96     -111.84    111.84 o 
  -1  11  14       90.82       -7.28    153.49 o 
   0  11  14       79.86       88.21    136.41 o 
  -5  12  14       88.82      130.77    163.37 o 
  -4  12  14       21.03      117.30    168.67 o 
  -3  12  14        8.51      243.97    130.00 o 
 -13   0  15       44.90       -2.14    254.61 o 
 -11   0  15     1878.32     2056.44    225.19 o 
  -9   0  15      993.63      686.64    244.37 o 
  -7   0  15      231.77       14.34    192.85 o 
  -5   0  15     1246.15     1708.24    315.78 o 
  -3   0  15      577.74      616.18    115.23 o 
  -1   0  15      870.13      940.17    211.95 o 
   1   0  15      901.05      764.32    183.43 o 
   3   0  15        4.61       70.54    148.03 o 
   5   0  15       41.54       97.69    168.78 o 
 -14   1  15      175.77       41.04    240.71 o 
 -13   1  15        0.08      -95.31     95.31 o 
 -12   1  15      555.77      643.78    169.48 o 
 -11   1  15       60.76       62.80     99.76 o 
 -10   1  15     1050.08     1341.12    200.09 o 
  -9   1  15        3.34      -16.97    137.96 o 
  -8   1  15       35.84     -140.88    140.88 o 
  -7   1  15       72.47      -56.05    124.90 o 
  -6   1  15     1448.34     1434.72    210.02 o 
  -5   1  15       12.02      -50.77    143.42 o 
  -4   1  15     1459.23     1275.05    222.47 o 
  -3   1  15        3.73      -61.91     77.86 o 
  -2   1  15       28.06       21.32     71.61 o 
  -1   1  15       54.43        0.22     75.31 o 
   0   1  15      648.08      775.97    107.97 o 
   1   1  15        9.65       94.97     84.10 o 
   2   1  15      154.77      301.00    111.49 o 
   3   1  15        9.05      204.79    107.79 o 
   4   1  15       31.94      139.18    115.62 o 
   5   1  15        8.82      151.50    116.62 o 
 -13   2  15       22.03     -111.38    111.38 o 
 -12   2  15        1.01      139.72    127.90 o 
 -11   2  15     1807.69     1917.33    228.10 o 
 -10   2  15        1.84      128.72    104.39 o 
  -9   2  15      795.50      818.34    286.70 o 
  -8   2  15       82.89      259.74    192.85 o 
  -7   2  15      577.65      376.73    154.51 o 
  -6   2  15      408.90      603.13    168.29 o 
  -5   2  15     2508.25     2418.29    243.27 o 
  -4   2  15      260.56      287.94     96.67 o 
  -3   2  15      265.30      270.17     88.37 o 
  -2   2  15        0.28       24.30     72.19 o 
  -1   2  15      674.87      619.38    100.42 o 
   0   2  15        0.26       90.19    102.72 o 
   1   2  15      984.15      966.11    119.84 o 
   2   2  15        9.17       79.80     92.83 o 
   3   2  15        1.84      109.65    105.83 o 
   4   2  15        0.00       28.69    105.27 o 
   5   2  15      173.51      166.77    122.03 o 
 -13   3  15        0.01     -106.30    117.74 o 
 -12   3  15      314.47      390.57    171.14 o 
 -11   3  15        3.45       35.77    125.32 o 
 -10   3  15      991.89     1242.20    196.31 o 
  -9   3  15       24.47     -114.03    179.30 o 
  -8   3  15       81.43      379.07    222.22 o 
  -7   3  15      124.54       -1.41    135.24 o 
  -6   3  15     1700.93     2111.10    248.68 o 
  -5   3  15       21.74       25.39    145.68 o 
  -4   3  15      709.02      629.88    109.60 o 
  -3   3  15       37.15       21.57     78.87 o 
  -2   3  15       42.08      124.74     91.50 o 
  -1   3  15        5.07      -51.70     80.04 o 
   0   3  15      649.18      723.61    109.53 o 
   1   3  15       23.58      110.04     89.35 o 
   2   3  15      274.82      162.91     91.37 o 
   3   3  15        0.36      -13.43     97.40 o 
   4   3  15      160.46      162.04    100.95 o 
   5   3  15        6.35      -18.06    121.02 o 
 -13   4  15        0.44       -7.20    163.72 o 
 -12   4  15       55.52      -16.28    146.75 o 
 -11   4  15      631.58      742.46    181.14 o 
 -10   4  15        9.62      148.96    125.41 o 
  -9   4  15      481.56      325.47    235.47 o 
  -8   4  15       19.89       14.83    181.48 o 
  -7   4  15      244.42      256.54    216.09 o 
  -6   4  15      329.30      742.52    252.09 o 
  -5   4  15     1156.74     1133.87    141.29 o 
  -4   4  15       13.16      -46.45     92.03 o 
  -3   4  15       74.85      178.85     88.05 o 
  -2   4  15       30.43       10.63     91.46 o 
  -1   4  15      644.83      622.23    117.35 o 
   0   4  15      225.38      250.78     91.69 o 
   1   4  15      828.94      876.56    116.92 o 
   2   4  15        4.63      -39.48     87.55 o 
   3   4  15        0.01        5.39     97.71 o 
   4   4  15       32.36      -48.53     95.26 o 
   5   4  15      194.09      165.51    111.08 o 
 -13   5  15        1.65      234.58    248.63 o 
 -12   5  15      230.63      570.62    184.05 o 
 -11   5  15      122.81      301.60    155.07 o 
 -10   5  15     1208.26     1282.43    164.35 o 
  -9   5  15      137.32       29.97    200.46 o 
  -8   5  15       12.39      -48.56    194.53 o 
  -7   5  15        6.81     -177.52    177.52 o 
  -6   5  15     1249.44     1293.47    300.79 o 
  -5   5  15      182.91      116.65    114.70 o 
  -4   5  15      954.39     1047.27    144.79 o 
  -3   5  15       10.70       68.80     98.34 o 
  -2   5  15      178.23      142.30    101.71 o 
  -1   5  15      184.79      -50.06    140.28 o 
   0   5  15     1248.12     1126.23    134.98 o 
   1   5  15      304.31      207.43    112.53 o 
   2   5  15      239.46      132.78     95.37 o 
   3   5  15        2.72       29.64     98.22 o 
   4   5  15      149.40      195.88    129.84 o 
 -12   6  15       24.82       19.78    242.30 o 
 -11   6  15      175.89      157.69    125.70 o 
 -10   6  15       54.63      -12.10    105.85 o 
  -9   6  15       96.46        4.73    102.01 o 
  -8   6  15      104.74      -22.45    195.72 o 
  -7   6  15       72.89      293.62    198.88 o 
  -6   6  15        2.93       -6.12    110.35 o 
  -5   6  15      594.05      714.75    127.87 o 
  -4   6  15      195.40      216.89    113.17 o 
  -3   6  15      172.46       57.97    104.38 o 
  -2   6  15        0.51      -16.71    102.68 o 
  -1   6  15      355.98      455.80    124.03 o 
   0   6  15       17.96      102.21    155.56 o 
   1   6  15       91.28      209.86    137.79 o 
   2   6  15       24.20      155.45    105.86 o 
   3   6  15        0.07      -99.76     99.76 o 
   4   6  15        1.07      -68.17    110.38 o 
 -11   7  15        1.61        4.72    119.58 o 
 -10   7  15      652.71      597.95    143.36 o 
  -9   7  15      101.86       86.82    109.89 o 
  -8   7  15       55.54      157.54    207.09 o 
  -7   7  15       17.28       29.01    130.95 o 
  -6   7  15      284.40      217.22    111.87 o 
  -5   7  15      174.07       85.88    144.37 o 
  -4   7  15      404.63      644.02    219.30 o 
  -3   7  15       55.81       25.45    139.71 o 
  -2   7  15       13.19       61.55    103.05 o 
  -1   7  15       16.37       12.29    105.79 o 
   0   7  15      351.09      307.92    129.55 o 
   1   7  15       85.67      222.46    139.66 o 
   2   7  15      156.69      316.72    119.38 o 
   3   7  15        1.33      -43.45    103.43 o 
 -11   8  15      441.88      659.34    266.03 o 
 -10   8  15        1.67      105.28    117.66 o 
  -9   8  15      165.83       78.26    121.00 o 
  -8   8  15       67.61      267.02    207.88 o 
  -7   8  15        5.32       57.12    157.20 o 
  -6   8  15        1.66       65.30    141.23 o 
  -5   8  15      617.03      650.92    140.73 o 
  -4   8  15      279.86       92.69    112.55 o 
  -3   8  15      172.67      334.94    123.91 o 
  -2   8  15       71.01       58.21    109.36 o 
  -1   8  15      137.12        0.32    105.51 o 
   0   8  15       10.33      -98.66     98.92 o 
   1   8  15      108.90       82.27    126.57 o 
   2   8  15       31.75        5.30    108.34 o 
 -10   9  15      413.07      389.36    235.97 o 
  -9   9  15      238.99      485.04    145.56 o 
  -8   9  15       44.59      246.55    208.57 o 
  -7   9  15       84.54        5.03    222.47 o 
  -6   9  15      119.80       56.19    160.41 o 
  -5   9  15       15.80      245.57    123.11 o 
  -4   9  15      249.51      -59.80    107.01 o 
  -3   9  15      135.81      188.33    134.14 o 
  -2   9  15       10.05       91.45    113.82 o 
  -1   9  15        3.65      -97.60    152.40 o 
   0   9  15      102.51      140.66    132.59 o 
   1   9  15      182.76      -39.08    121.08 o 
  -8  10  15      108.85      369.39    162.44 o 
  -7  10  15       12.87     -135.44    135.44 o 
  -6  10  15       13.84      -67.00    241.46 o 
  -5  10  15      386.51      551.89    146.10 o 
  -4  10  15      247.78      168.96    129.41 o 
  -3  10  15      186.86      175.38    132.02 o 
  -2  10  15       73.00      325.24    136.47 o 
  -1  10  15       20.49      130.21    124.19 o 
   0  10  15       28.87      238.11    137.70 o 
  -6  11  15      127.53      -90.92    153.17 o 
  -5  11  15       74.65      117.89    167.33 o 
  -4  11  15      191.86      263.43    134.53 o 
  -3  11  15       38.45       44.51    129.94 o 
 -12   0  16      116.25      235.57    245.66 o 
 -10   0  16     1599.19     1699.73    320.42 o 
  -8   0  16      451.93      556.29    244.67 o 
  -6   0  16      850.26     1007.26    281.76 o 
  -4   0  16     1163.34     1027.54    294.51 o 
  -2   0  16       92.97      -66.46    102.36 o 
   0   0  16      345.45       43.71    143.98 o 
   2   0  16      351.39      499.75    226.32 o 
   4   0  16        3.57      102.62    162.76 o 
 -13   1  16       15.97        0.23    153.13 o 
 -12   1  16       20.01       14.13    149.41 o 
 -11   1  16     1066.12     1294.14    212.50 o 
 -10   1  16       59.68      197.65    147.19 o 
  -9   1  16     1029.23      853.74    276.66 o 
  -8   1  16        2.67        5.47    137.58 o 
  -7   1  16       91.70      224.31    195.67 o 
  -6   1  16      256.27      438.86    168.15 o 
  -5   1  16     1491.08     1336.50    218.06 o 
  -4   1  16       31.48      110.43    286.50 o 
  -3   1  16      680.96      732.83    114.71 o 
  -2   1  16       26.35      102.63     93.98 o 
  -1   1  16      262.36      262.88     89.63 o 
   0   1  16       23.60       23.86    159.70 o 
   1   1  16      687.71      939.82    135.99 o 
   2   1  16       14.66       80.60    104.55 o 
   3   1  16       43.28      130.61    110.63 o 
   4   1  16       30.05      163.03    125.90 o 
 -13   2  16        2.87      186.12    235.27 o 
 -12   2  16       77.87       77.53    240.52 o 
 -11   2  16        1.77      128.17    203.13 o 
 -10   2  16      759.59      922.11    286.40 o 
  -9   2  16        0.83      -55.66    171.59 o 
  -8   2  16      266.24      234.54    327.35 o 
  -7   2  16       36.12      158.60    154.45 o 
  -6   2  16     1054.89     1456.63    217.00 o 
  -5   2  16        0.10       92.36    151.81 o 
  -4   2  16     1107.50     1395.70    224.28 o 
  -3   2  16       24.99      196.53     97.61 o 
  -2   2  16       33.42       65.51    111.36 o 
  -1   2  16        0.32       -9.51     78.70 o 
   0   2  16      345.25      257.49     96.43 o 
   1   2  16       50.79        9.92     89.97 o 
   2   2  16      343.76      464.44    112.19 o 
   3   2  16        4.62       29.20    108.36 o 
   4   2  16       75.17       89.55    121.68 o 
 -13   3  16       28.64      275.53    245.56 o 
 -12   3  16        0.46      -40.89    231.67 o 
 -11   3  16      658.49      664.09    271.37 o 
 -10   3  16        0.28      -81.00    191.96 o 
  -9   3  16      674.84      828.46    285.42 o 
  -8   3  16       28.49      286.60    225.19 o 
  -7   3  16       35.28      192.16    228.15 o 
  -6   3  16      450.47      412.63    164.18 o 
  -5   3  16      638.88      605.83    212.53 o 
  -4   3  16        0.87       96.67     86.45 o 
  -3   3  16      223.10      201.91     97.82 o 
  -2   3  16        0.18      118.03     97.54 o 
  -1   3  16      376.67      364.02    111.40 o 
   0   3  16      108.24       77.86     86.81 o 
   1   3  16      982.69     1092.67    141.35 o 
   2   3  16       15.27       29.17    128.87 o 
   3   3  16       26.18        1.75     97.97 o 
   4   3  16       42.60      -54.97    118.47 o 
 -12   4  16       44.70       87.80    154.52 o 
 -11   4  16       10.25       36.69    212.92 o 
 -10   4  16      691.72      855.06    282.35 o 
  -9   4  16       19.55      -51.72    203.83 o 
  -8   4  16      271.46      525.14    260.10 o 
  -7   4  16       16.61      104.04    207.09 o 
  -6   4  16      252.60      513.27    248.53 o 
  -5   4  16        0.40       67.84    227.86 o 
  -4   4  16      403.33      416.29    119.40 o 
  -3   4  16       42.53      130.14    111.27 o 
  -2   4  16       29.87       11.03     97.67 o 
  -1   4  16      166.25       80.20    101.54 o 
   0   4  16      764.16      733.00    114.88 o 
   1   4  16       73.39       98.71     94.95 o 
   2   4  16      432.31      346.58    112.14 o 
   3   4  16        4.73      -18.06     98.73 o 
 -12   5  16       53.22      163.87    253.27 o 
 -11   5  16       19.75      -22.25    216.09 o 
 -10   5  16       53.86      632.05    261.58 o 
  -9   5  16      394.63      675.56    268.70 o 
  -8   5  16      131.30     -174.45    206.20 o 
  -7   5  16       11.81      338.13    220.04 o 
  -6   5  16       13.45      243.38    227.46 o 
  -5   5  16      647.11      638.00    128.16 o 
  -4   5  16       24.60      -24.94     99.32 o 
  -3   5  16      250.79      186.97    155.31 o 
  -2   5  16        6.21      -20.52    101.91 o 
  -1   5  16      167.71      153.67    117.32 o 
   0   5  16        6.42       77.29    112.89 o 
   1   5  16      201.70      167.53    107.07 o 
   2   5  16        0.91        4.22     97.77 o 
   3   5  16       47.56      -30.49    105.76 o 
 -11   6  16        2.35       75.75    242.99 o 
 -10   6  16      271.57        1.68    211.24 o 
  -9   6  16        4.33      365.62    242.49 o 
  -8   6  16      102.96      454.13    250.21 o 
  -7   6  16       77.41      250.31    205.11 o 
  -6   6  16      185.43      180.68    198.78 o 
  -5   6  16       83.62      -90.32     95.26 o 
  -4   6  16      772.19      888.82    141.48 o 
  -3   6  16       53.09       44.03    102.32 o 
  -2   6  16       62.14      150.35    108.80 o 
  -1   6  16        0.01      -96.63     96.63 o 
   0   6  16      139.66      -17.09    115.01 o 
   1   6  16       14.96      -34.74    106.96 o 
   2   6  16      123.61       20.30    111.42 o 
 -11   7  16      126.41      134.00    242.10 o 
 -10   7  16        8.88       70.12    203.83 o 
  -9   7  16      454.39      566.38    253.97 o 
  -8   7  16      138.17      -11.18    220.84 o 
  -7   7  16       34.95     -172.87    172.87 o 
  -6   7  16       51.76       -0.92    100.38 o 
  -5   7  16      298.44      366.86    184.00 o 
  -4   7  16      146.59       88.73    132.89 o 
  -3   7  16      368.26      315.45    124.31 o 
  -2   7  16      143.12      165.76    113.95 o 
  -1   7  16       27.55       39.13    113.37 o 
   0   7  16       65.63       95.19    125.82 o 
   1   7  16      133.76      111.71    133.34 o 
   2   7  16       30.94        3.27    112.35 o 
 -10   8  16      811.16      898.87    303.61 o 
  -9   8  16       97.58      493.20    261.88 o 
  -8   8  16      213.87      503.38    254.66 o 
  -7   8  16      168.89      454.53    245.76 o 
  -6   8  16        0.31        3.21    106.61 o 
  -5   8  16        0.67       96.62    158.84 o 
  -4   8  16      316.34      249.87    127.82 o 
  -3   8  16      158.43      216.41    144.61 o 
  -2   8  16       90.10      221.01    122.97 o 
  -1   8  16        5.27      245.97    125.84 o 
   0   8  16      262.11      234.07    138.37 o 
   1   8  16       41.53       -8.89    135.12 o 
  -8   9  16      222.11      341.89    242.79 o 
  -7   9  16       10.26      138.40    201.55 o 
  -6   9  16       14.54     -105.91    105.91 o 
  -5   9  16      350.48      429.40    142.00 o 
  -4   9  16      134.70      156.81    128.14 o 
  -3   9  16      300.00      341.92    140.20 o 
  -2   9  16       95.74      151.71    144.29 o 
  -1   9  16        0.14      -48.98    118.05 o 
  -6  10  16       52.32       77.46    124.33 o 
  -5  10  16       87.25     -138.45    262.12 o 
  -4  10  16      314.71      214.60    134.78 o 
  -3  10  16      141.14      200.50    139.22 o 
 -11   0  17      404.14      508.72    249.71 o 
  -9   0  17      814.83      937.24    286.50 o 
  -7   0  17       23.56      123.32    219.35 o 
  -5   0  17      693.52      722.54    284.43 o 
  -3   0  17      645.17      832.31    303.91 o 
  -1   0  17       32.30       -5.19    131.22 o 
   1   0  17      378.46      187.73    194.43 o 
   3   0  17       65.31       45.08    242.64 o 
 -12   1  17        0.39      251.00    237.95 o 
 -11   1  17        5.49      -14.20    145.41 o 
 -10   1  17      983.22     1265.39    215.31 o 
  -9   1  17       18.89       61.19    144.44 o 
  -8   1  17      564.57      263.64    159.90 o 
  -7   1  17        1.26      111.25    149.06 o 
  -6   1  17      434.58      347.67    309.35 o 
  -5   1  17        0.12     -143.20    143.20 o 
  -4   1  17      784.74      703.15    208.59 o 
  -3   1  17        0.38      107.20    279.18 o 
  -2   1  17      337.57      395.33    209.22 o 
  -1   1  17       11.63       -5.40     87.03 o 
   0   1  17      158.16      225.97    108.33 o 
   1   1  17       18.62       22.87    109.81 o 
   2   1  17      374.72      126.75    165.83 o 
   3   1  17        0.01      186.69    122.50 o 
 -12   2  17        0.01      -94.74    227.17 o 
 -11   2  17      165.89      254.36    244.27 o 
 -10   2  17        1.51       63.00    218.56 o 
  -9   2  17      497.97      923.40    304.70 o 
  -8   2  17        0.27      -52.26    235.87 o 
  -7   2  17      116.84       53.41    443.01 o 
  -6   2  17        5.97       94.86    155.03 o 
  -5   2  17      578.02      962.71    207.32 o 
  -4   2  17       12.35       48.73    208.23 o 
  -3   2  17      617.61      510.50    110.91 o 
  -2   2  17        8.08       19.45    108.44 o 
  -1   2  17        6.42      128.42    106.39 o 
   0   2  17       46.43       93.15     92.43 o 
   1   2  17      364.08      430.37    121.95 o 
   2   2  17        3.27       45.56    107.56 o 
   3   2  17      103.83       69.61    121.07 o 
 -12   3  17       55.35       20.27    224.30 o 
 -11   3  17        9.54      122.04    245.86 o 
 -10   3  17      276.14      751.12    279.78 o 
  -9   3  17        4.65      151.91    229.84 o 
  -8   3  17      628.08      697.62    286.50 o 
  -7   3  17       53.15      129.75    219.25 o 
  -6   3  17        2.01      -31.05    197.99 o 
  -5   3  17        7.21      279.07    175.20 o 
  -4   3  17      426.85      336.40    290.71 o 
  -3   3  17        1.37      -22.56     92.07 o 
  -2   3  17       77.51      107.02     95.69 o 
  -1   3  17       27.14      204.07    111.16 o 
   0   3  17       74.95      105.87     90.60 o 
   1   3  17       55.51      -35.96     96.57 o 
   2   3  17      189.39      238.45    109.06 o 
 -11   4  17        0.51      -18.20    225.29 o 
 -10   4  17       63.45      150.82    229.04 o 
  -9   4  17      472.92      537.60    270.38 o 
  -8   4  17       17.76      -46.68    203.23 o 
  -7   4  17      552.33     1045.24    314.10 o 
  -6   4  17       60.37      396.08    257.33 o 
  -5   4  17      181.70      526.23    284.92 o 
  -4   4  17       36.42        6.03    102.77 o 
  -3   4  17      349.75      334.77    147.13 o 
  -2   4  17       25.79      120.23    117.79 o 
  -1   4  17        1.00       -3.63    110.81 o 
   0   4  17        0.47      -45.59    119.03 o 
   1   4  17       78.57       85.40    120.42 o 
   2   4  17        4.81       30.12    139.74 o 
 -11   5  17       48.55      337.93    265.83 o 
 -10   5  17      155.11      452.75    261.48 o 
  -9   5  17        2.48     -179.10    179.10 o 
  -8   5  17      314.53      493.20    277.90 o 
  -7   5  17       26.65       -1.09    217.67 o 
  -6   5  17       32.23       54.69    233.40 o 
  -5   5  17        0.22       98.90    238.04 o 
  -4   5  17      325.98      501.11    132.45 o 
  -3   5  17      164.10       89.47    111.99 o 
  -2   5  17      410.33      435.35    151.28 o 
  -1   5  17       54.22        3.27    116.12 o 
   0   5  17       24.46       53.95    118.47 o 
   1   5  17        1.13      -86.62    140.28 o 
 -10   6  17       73.34      143.89    249.81 o 
  -9   6  17      670.33      477.37    273.94 o 
  -8   6  17      231.11      277.50    265.24 o 
  -7   6  17      163.69     -205.51    205.51 o 
  -6   6  17       65.62      -33.53    198.39 o 
  -5   6  17       48.90      219.75    116.69 o 
  -4   6  17       32.62      206.55    118.55 o 
  -3   6  17      563.56      477.12    137.19 o 
  -2   6  17      224.38       85.97    115.25 o 
  -1   6  17       43.85      157.73    211.72 o 
   0   6  17        8.56      129.83    148.12 o 
   1   6  17       55.44      -40.77    125.55 o 
  -9   7  17       32.16      170.10    216.68 o 
  -8   7  17      328.51      227.17    235.67 o 
  -7   7  17      208.23      329.92    240.12 o 
  -6   7  17       46.53      105.72    235.47 o 
  -5   7  17       62.80      108.71    109.33 o 
  -4   7  17      381.81      469.31    139.97 o 
  -3   7  17      108.13       67.84    198.60 o 
  -2   7  17      212.93       46.40    121.93 o 
  -1   7  17        0.29      118.71    133.57 o 
   0   7  17       38.71      237.11    185.38 o 
  -8   8  17      247.44      247.93    246.35 o 
  -7   8  17      146.61      284.23    228.65 o 
  -6   8  17       39.46       -5.22    129.19 o 
  -5   8  17      190.11       -9.05    119.73 o 
  -4   8  17       67.90      -17.71    115.93 o 
  -3   8  17      305.91      182.52    133.47 o 
  -2   8  17      128.58      165.22    129.25 o 
  -5   9  17       15.41      -37.98    186.91 o 
 -10   0  18      515.53      754.28    287.69 o 
  -8   0  18      555.35      515.75    259.60 o 
  -6   0  18       23.16     -154.08    223.51 o 
  -4   0  18      242.31      214.11    274.93 o 
  -2   0  18      273.52       86.53    296.20 o 
   0   0  18       77.24       59.31    152.73 o 
 -11   1  18        0.53      179.40    232.70 o 
 -10   1  18       25.43      116.93    162.75 o 
  -9   1  18      392.65      500.57    191.90 o 
  -8   1  18        0.64       11.57    163.39 o 
  -7   1  18      487.51      358.91    182.67 o 
  -6   1  18        8.07      216.49    177.08 o 
  -5   1  18      293.92      350.75    220.14 o 
  -4   1  18        0.32     -152.64    170.84 o 
  -3   1  18      489.12      455.64    241.70 o 
  -2   1  18        1.19     -155.04    155.04 o 
  -1   1  18       21.56      109.12    133.97 o 
   0   1  18        5.46     -100.81    100.81 o 
   1   1  18      111.10      329.81    130.96 o 
 -11   2  18       40.56       48.76    228.35 o 
 -10   2  18      296.80       -7.22    214.90 o 
  -9   2  18        2.89      216.88    238.74 o 
  -8   2  18      835.07      402.81    274.44 o 
  -7   2  18       64.03      331.19    175.31 o 
  -6   2  18       68.26       64.84    161.39 o 
  -5   2  18        5.58       91.47    466.40 o 
  -4   2  18      316.35      428.48    194.64 o 
  -3   2  18        0.09     -209.72    267.37 o 
  -2   2  18      353.27      311.76    118.26 o 
  -1   2  18        0.36       18.74    157.16 o 
   0   2  18       14.62     -109.02    111.10 o 
   1   2  18        0.47     -122.85    174.81 o 
 -11   3  18        7.59      -79.81    219.35 o 
 -10   3  18       67.67       39.86    233.69 o 
  -9   3  18      239.12      223.11    245.96 o 
  -8   3  18       36.61       67.84    256.24 o 
  -7   3  18      260.43      985.31    299.95 o 
  -6   3  18      122.20      178.11    253.67 o 
  -5   3  18      172.26      162.68    255.25 o 
  -4   3  18       83.96     -159.12    234.78 o 
  -3   3  18      381.26      498.49    278.64 o 
  -2   3  18       10.43      221.78    117.11 o 
  -1   3  18      121.45      214.66    121.71 o 
   0   3  18        2.21       22.02    128.91 o 
   1   3  18       44.09     -106.54    107.11 o 
 -10   4  18       84.20      -81.29    230.82 o 
  -9   4  18        8.69      -36.89    257.53 o 
  -8   4  18      346.73      562.52    286.50 o 
  -7   4  18       27.55      495.17    270.58 o 
  -6   4  18       81.10      -72.69    232.90 o 
  -5   4  18       11.05      163.57    267.32 o 
  -4   4  18      291.87      283.93    284.13 o 
  -3   4  18       75.05      282.50    131.81 o 
  -2   4  18      637.29      736.17    154.27 o 
  -1   4  18       61.50      -37.88    125.00 o 
   0   4  18        2.05      303.86    147.50 o 
  -9   5  18      637.33      530.88    303.71 o 
  -8   5  18       23.07      -45.89    229.93 o 
  -7   5  18      706.96      546.40    286.70 o 
  -6   5  18       10.47       92.47    240.81 o 
  -5   5  18        9.24      277.40    278.00 o 
  -4   5  18        2.47       44.99    118.09 o 
  -3   5  18      613.48      603.97    146.95 o 
  -2   5  18      207.08      172.31    134.82 o 
  -1   5  18      118.24      115.11    133.55 o 
   0   5  18        0.62      429.90    328.24 o 
  -9   6  18        2.56       -8.80    251.39 o 
  -8   6  18      518.51      776.14    321.61 o 
  -7   6  18       88.40       24.43    248.33 o 
  -6   6  18      211.69       16.12    247.24 o 
  -5   6  18        7.41      208.77    217.08 o 
  -4   6  18      163.17       87.60    120.08 o 
  -3   6  18       33.11      -14.83    118.19 o 
  -2   6  18      219.50      159.08    130.23 o 
  -1   6  18       14.22      128.17    276.22 o 
  -7   7  18      208.15      105.82    232.90 o 
  -6   7  18       32.62      229.64    238.93 o 
  -5   7  18        3.56      103.70    177.06 o 
  -4   7  18        7.98      201.31    132.19 o 
  -3   7  18      254.06      195.52    138.40 o 
  -9   0  19      124.94      284.92    284.92 o 
  -7   0  19      471.13      726.40    299.66 o 
  -5   0  19      112.92      551.35    286.21 o 
  -3   0  19      240.60      289.27    306.97 o 
  -1   0  19      173.18      253.77    325.96 o 
 -10   1  19       39.80       68.14    245.26 o 
  -9   1  19        8.52      103.66    438.01 o 
  -8   1  19      454.00      257.45    191.90 o 
  -7   1  19        0.33       67.62    175.41 o 
  -6   1  19      279.65      310.12    197.74 o 
  -5   1  19        2.33      227.48    192.00 o 
  -4   1  19       79.75      173.44    208.40 o 
  -3   1  19       11.11      105.67    211.78 o 
  -2   1  19      276.74      246.64    213.77 o 
  -1   1  19        1.10      154.01    159.75 o 
  -9   2  19       96.03      473.12    266.92 o 
  -8   2  19        7.24       11.18    250.21 o 
  -7   2  19      405.27      493.20    301.24 o 
  -6   2  19       72.00       87.28    179.53 o 
  -5   2  19       15.46      -42.98    224.64 o 
  -4   2  19       12.03      -48.10    183.43 o 
  -3   2  19      148.95      354.08    213.18 o 
  -2   2  19       35.98      343.75    246.65 o 
  -1   2  19      146.05      156.59    124.46 o 
  -9   3  19       13.19      212.03    261.68 o 
  -8   3  19      176.07      337.24    291.94 o 
  -7   3  19        3.33       77.83    255.15 o 
  -6   3  19      229.29      404.19    294.22 o 
  -5   3  19        4.36       42.92    276.51 o 
  -4   3  19       93.60      476.09    294.41 o 
  -3   3  19        2.78      -59.54    262.08 o 
  -2   3  19      364.40      639.47    140.75 o 
  -8   4  19       58.35       42.72    249.91 o 
  -7   4  19      240.96     -105.92    231.52 o 
  -6   4  19      188.85      459.47    297.68 o 
  -5   4  19        1.69      208.18    288.09 o 
  -4   4  19       23.11      209.27    290.16 o 
  -3   4  19      297.51      368.29    318.05 o 
  -2   4  19       38.85     -103.45    175.33 o 
  -7   5  19      113.43      195.42    287.69 o 
  -6   5  19      134.43      421.10    296.10 o 
  -5   5  19        5.82      361.17    304.30 o 
  -4   5  19        5.73      259.01    307.17 o 
  -6   0  20      521.99      884.14    341.29 o 
  -4   0  20       29.86        7.52    281.26 o 
  -6   1  20       10.80      308.77    365.03 o 
  -5   1  20       17.57      241.80    215.89 o 
                                                 
